# Supplementary material for: RNA-binding protein syncrip regulates starvation-induced hyperactivity in adult Drosophila
Source: PLoS Genet. 2021 Feb 22;17(2):e1009396. doi: 10.1371/journal.pgen.1009396 (PMC7932510; doi:10.1371/journal.pgen.1009396)
Supplement: S1 Table — (XLSX) [file pgen.1009396.s009.xlsx]

## Sheet: Sheet1
Line	DA_mean	DA_sem	Baseline_mean	Baseline_sem	Starvation Resistance
Line.310	93.6094	72.2185	1171.12	72.2185	121
Line.491	119.344	11.9324	754.5	11.9324	121
Line.857	142.375	81.194	2349.5	81.194	121
Line.377	200.547	54.2013	1222.25	54.2013	121
Line.373	226.25	15.3345	563.625	15.3345	121
Line.705	279.143	79.6111	571.429	79.6111	121
Line.177	300.438	131.343	2231.62	131.343	121
Line.441	317.391	68.365	1082.25	68.365	121
Line.884	325.391	95.4685	1713.75	95.4685	121
Line.738	329.203	129.344	1168.75	129.344	87
Line.361	331.219	40.7272	589.5	40.7272	106
Line.138	339.125	44.2078	535.125	44.2078	121
Line.235	348.062	65.4293	591	65.4293	121
Line.492	349.643	53.5716	621.286	53.5716	121
Line.93	351.281	69.471	1606.25	69.471	74
Line.385	352.641	78.3469	799.5	78.3469	96
Line.727	362.828	126.008	1183.25	126.008	85
Line.783	373.672	96.8226	1324.12	96.8226	121
Line.195	374.188	72.8656	1153.88	72.8656	120
Line.786	381.804	57.0765	226.857	57.0765	120
Line.381	388.078	95.5825	1098.75	95.5825	116
Line.406	400.359	71.7307	879.75	71.7307	84
Line.136	403.844	136.974	447	136.974	121
Line.359	408.969	61.0537	619.625	61.0537	121
Line.730	416.594	72.8032	825.875	72.8032	121
Line.287	422.078	84.2245	973.25	84.2245	121
Line.426	423.359	75.2927	661.5	75.2927	120
Line.233	426.656	196.521	1023.5	196.521	106
Line.890	426.75	117.49	1535.5	117.49	121
Line.409	430.031	103.395	620	103.395	78
Line.256	430.188	122.429	573.25	122.429	121
Line.158	431.578	128.193	580	128.193	120
Line.802	438.062	114.267	1205	114.267	121
Line.365	451.203	102.922	1703.12	102.922	105
Line.21	468.984	85.0675	683	85.0675	121
Line.362	475.578	82.9491	762.625	82.9491	121
Line.73	481.661	102.261	647.714	102.261	94
Line.427	515.281	109.195	979.875	109.195	107
Line.181	519.25	131.139	1313	131.139	50
Line.882	519.938	125.049	1443.62	125.049	121
Line.319	524.281	97.9406	379.25	97.9406	106
Line.301	531.018	162.796	2295.43	162.796	109
Line.801	539.625	135.533	795	135.533	121
Line.306	548.719	147.073	664.875	147.073	112
Line.340	549.281	119.831	775.5	119.831	114
Line.395	558.344	145.995	1177.25	145.995	99
Line.129	606.179	119.406	663.143	119.406	66
Line.318	607.5	74.7166	297.125	74.7166	79
Line.392	610.203	125.501	1891.25	125.501	76
Line.100	613.268	116.258	534	116.258	121
Line.355	615.406	140.26	1159.25	140.26	103
Line.229	616.844	156.852	1457.5	156.852	81
Line.502	621.562	88.9181	508	88.9181	96
Line.354	627.578	99.7421	813.5	99.7421	121
Line.379	638.703	117.282	525.375	117.282	121
Line.85	640.125	89.5198	872.375	89.5198	83
Line.808	643.125	148.632	1045.62	148.632	121
Line.161	648.047	151.798	1068.62	151.798	94
Line.370	650.109	85.1178	1103.12	85.1178	87
Line.28	664.547	81.8057	921.75	81.8057	58
Line.382	681.859	117.738	499.25	117.738	97
Line.440	686.964	266.705	1173	266.705	121
Line.309	690.946	191.71	976.143	191.71	118
Line.105	694.219	139.067	740.375	139.067	121
Line.761	695.641	60.1606	1365.12	60.1606	74
Line.639	697.703	64.751	714	64.751	95
Line.555	706.531	79.4241	761.75	79.4241	77
Line.714	712.078	114.18	567.25	114.18	86
Line.356	713.203	61.3927	559.25	61.3927	121
Line.812	721.469	134.707	552	134.707	118
Line.75	726.094	73.1553	1125.88	73.1553	121
Line.907	726.953	93.2603	876.75	93.2603	98
Line.227	728.094	152.366	934.25	152.366	121
Line.332	730.359	155.792	1196.88	155.792	120
Line.630	742.234	122.157	519	122.157	96
Line.303	745.109	89.9114	801.625	89.9114	84
Line.399	747.703	99.7607	1268.75	99.7607	86
Line.563	761.625	102.591	1839.5	102.591	120
Line.149	762.812	140.794	1499.25	140.794	67
Line.837	764.156	98.1208	198.875	98.1208	106
Line.589	773.75	196.026	461.125	196.026	121
Line.437	779.328	223.171	1856	223.171	121
Line.26	780	107.935	520.5	107.935	55
Line.849	812.75	86.7354	798.286	86.7354	90
Line.386	817.984	205.837	2335.75	205.837	92
Line.832	820.453	113.67	1067.5	113.67	121
Line.101	828.406	197.036	1234	197.036	53
Line.390	839.547	96.7552	1180.12	96.7552	55
Line.307	845.828	250.065	806.125	250.065	121
Line.892	846.562	111.694	579.25	111.694	102
Line.352	850.562	242.783	1445.12	242.783	75
Line.142	851.438	124.951	817.5	124.951	90
Line.237	851.75	126.681	539.714	126.681	112
Line.405	853.406	155.694	990.75	155.694	105
Line.42	867.125	368.73	2042.75	368.73	38
Line.350	868.464	166.303	1115	166.303	84
Line.391	872.031	155.025	1154	155.025	121
Line.69	875.547	135.838	1088.88	135.838	54
Line.320	876.328	127.792	660.625	127.792	88
Line.530	876.516	112.884	1046	112.884	103
Line.551	880.469	151.727	713.875	151.727	121
Line.348	881.781	129.709	1460.5	129.709	82
Line.153	891.828	129.64	1498.38	129.64	120
Line.894	900.375	255.545	1800.62	255.545	88
Line.336	902.188	133.809	471.875	133.809	121
Line.810	904	163.96	1447.62	163.96	116
Line.280	913.906	186.221	1274	186.221	121
Line.486	915.312	103.292	1272	103.292	102
Line.374	917.469	77.7031	1436.25	77.7031	90
Line.757	929.266	203.565	792.5	203.565	79
Line.531	930.969	81.3535	957.875	81.3535	76
Line.703	931.766	69.847	1664.25	69.847	121
Line.228	951.953	210.967	278.625	210.967	117
Line.176	952.891	137.084	794.375	137.084	121
Line.822	962.094	266.87	1443.25	266.87	121
Line.855	969.328	126.45	1273.88	126.45	109
Line.109	976.875	130.375	1024.75	130.375	82
Line.646	976.906	150.683	317.875	150.683	121
Line.91	978.125	161.491	1627.25	161.491	89
Line.634	979.141	190.181	551.875	190.181	107
Line.712	984.938	119.66	1092.12	119.66	88
Line.358	986.141	229.359	1257.12	229.359	76
Line.304	989.125	108.368	915.375	108.368	109
Line.852	990.625	159.298	577.25	159.298	109
Line.45	998.344	147.619	636.625	147.619	98
Line.850	1000.47	162.797	1173.75	162.797	114
Line.535	1003.14	285.48	1254.5	285.48	108
Line.911	1010.41	174.906	1437.5	174.906	114
Line.716	1012.12	154.463	1210.25	154.463	107
Line.397	1019.27	156.25	1044.38	156.25	119
Line.367	1058.8	314.62	1245.62	314.62	121
Line.879	1070.61	276.802	694.75	276.802	121
Line.317	1076.66	97.7563	1026	97.7563	96
Line.595	1085.75	216.111	1848.12	216.111	97
Line.732	1088.78	240.821	849.5	240.821	64
Line.804	1089.97	218.195	1495.62	218.195	69
Line.517	1090.94	128.362	814.875	128.362	75
Line.380	1091.88	258.515	421.125	258.515	97
Line.796	1117.98	220.689	2022.38	220.689	121
Line.217	1118.81	96.6655	617.375	96.6655	108
Line.707	1119.89	189.542	1121.25	189.542	75
Line.900	1124.16	150.465	1118	150.465	74
Line.32	1129.47	116.829	1166.88	116.829	90
Line.859	1131.38	170.491	1983.88	170.491	99
Line.375	1138.47	90.8652	603.75	90.8652	121
Line.908	1139.94	217.004	707.75	217.004	121
Line.821	1142.75	130.765	698.125	130.765	117
Line.315	1144.8	114.793	1040.5	114.793	87
Line.189	1147.55	136.483	999.5	136.483	98
Line.443	1148.52	201.85	2074.5	201.85	120
Line.31	1159.28	336.122	1011.25	336.122	121
Line.41	1160.89	110.577	958.375	110.577	112
Line.40	1171.52	172.881	914	172.881	110
Line.748	1174.36	215.835	775.125	215.835	85
Line.787	1181.53	141.077	484.75	141.077	90
Line.59	1182.25	166.162	683.429	166.162	89
Line.737	1187.22	285.174	829.75	285.174	121
Line.338	1202.39	129.144	393.125	129.144	87
Line.57	1203.03	218.004	1368.62	218.004	60
Line.321	1216.45	247.033	1597.62	247.033	121
Line.360	1218.96	115.129	992.857	115.129	93
Line.774	1225.84	136.143	598.286	136.143	76
Line.584	1226.42	240.202	1252.75	240.202	103
Line.819	1240.5	113.237	487.571	113.237	66
Line.509	1240.66	155.346	302.125	155.346	101
Line.627	1254.94	183.152	339.25	183.152	60
Line.805	1261.73	87.426	1104.29	87.426	80
Line.371	1269.5	241.638	1368.88	241.638	107
Line.776	1303.38	125.182	579.25	125.182	102
Line.843	1303.96	152.185	500	152.185	86
Line.818	1325.41	224.167	1215.5	224.167	69
Line.721	1331.5	112.07	1126	112.07	109
Line.897	1340.31	185.702	1071.88	185.702	94
Line.313	1346.06	91.4225	1349.5	91.4225	121
Line.83	1346.62	154.183	1083.5	154.183	107
Line.383	1362.2	233.73	938.125	233.73	54
Line.38	1363.19	155.275	2169.62	155.275	83
Line.913	1373	219.805	957.5	219.805	121
Line.790	1388.7	195.787	1029.12	195.787	116
Line.861	1398.69	146.973	867.75	146.973	77
Line.208	1401.67	215.151	740.5	215.151	120
Line.88	1417.5	171.055	809	171.055	97
Line.357	1418.39	147.458	841.5	147.458	115
Line.324	1430.98	243.529	1838.5	243.529	80
Line.799	1442.42	202.339	1331.62	202.339	90
Line.853	1469.86	215.588	2010.88	215.588	87
Line.559	1475.25	181.721	663.75	181.721	121
Line.48	1487.69	116.331	285.5	116.331	112
Line.239	1491.03	179.48	696.625	179.48	76
Line.335	1496.69	318.717	107.25	318.717	80
Line.439	1516.17	277.976	1043.62	277.976	99
Line.820	1718.77	222.038	700.125	222.038	112
Line.528	1730.75	274.821	836.875	274.821	108
Line.566	1780.75	208.021	1162.88	208.021	95
Line.508	1785.94	168.558	1441.25	168.558	112
Line.765	1954.5	233.959	2752.38	233.959	43
Line.887	2005.34	152.161	797	152.161	86
Line.461	2101.91	150.761	826.5	150.761	121
