# Supplementary material for: RNA-binding protein syncrip regulates starvation-induced hyperactivity in adult Drosophila
Source: PLoS Genet. 2021 Feb 22;17(2):e1009396. doi: 10.1371/journal.pgen.1009396 (PMC7932510; doi:10.1371/journal.pgen.1009396)
Supplement: S2 Table — (XLSX) [file pgen.1009396.s010.xlsx]

## Sheet: Sheet1
Analysis of variance of SIH in the DGRP
Source	df	MS	F	P	σ2	H^2
Line	197	1201045	5.911	< 2e-16	124734	0.38
Error	1386	203176			203176
df: degree of freedom
MS: mean squares
F: F statistic
σ2: variance component
H^2: broad-sense heritability
