# Supplementary material for: RNA-binding protein syncrip regulates starvation-induced hyperactivity in adult Drosophila
Source: PLoS Genet. 2021 Feb 22;17(2):e1009396. doi: 10.1371/journal.pgen.1009396 (PMC7932510; doi:10.1371/journal.pgen.1009396)
Supplement: S3 Table — (XLSX) [file pgen.1009396.s011.xlsx]

## Sheet: Sheet1
Type III ANOVA table for covariates
	Df	Sum of Sq	RSS	AIC	F value	Pr(>F)
<none>	28122104	2373
factor(wolba)	1	5800	28127904	2371.1	0.0384	0.8449
factor(In_2L_t)	2	193700	28315804	2370.4	0.6406	0.5282
factor(In_2R_NS)	2	94512	28216616	2369.7	0.3126	0.732
factor(In_3R_P)	2	522111	28644215	2372.7	1.7266	0.1807
factor(In_3R_K)	2	156082	28278186	2370.1	0.5162	0.5977
factor(In_3R_Mo)	2	326776	28448880	2371.3	1.0807	0.3415
Estimated effects
	Estimate	Std. Error	t value	Pr(>|t|)
(Intercept)	896.449	48.7429	18.3914	1.02032e-43
factor(wolba)y	11.2869	57.6248	0.195869	0.844927
factor(In_2L_t)1	-102.378	96.7079	-1.05863	0.29114
factor(In_2L_t)2	-51.984	98.5593	-0.527439	0.598518
factor(In_2R_NS)1	-9.90509	144.391	-0.0685991	0.945382
factor(In_2R_NS)2	-128.628	162.723	-0.790472	0.430259
factor(In_3R_P)1	-291.392	162.773	-1.79018	0.075052
factor(In_3R_P)2	-111.951	197.956	-0.565537	0.572391
factor(In_3R_K)1	112.458	127.697	0.880659	0.379639
factor(In_3R_K)2	-108.383	228.477	-0.474371	0.635792
factor(In_3R_Mo)1	123.885	133.807	0.925852	0.355723
factor(In_3R_Mo)2	121.652	100.897	1.20571	0.229463
