# Supplementary material for: RNA-binding protein syncrip regulates starvation-induced hyperactivity in adult Drosophila
Source: PLoS Genet. 2021 Feb 22;17(2):e1009396. doi: 10.1371/journal.pgen.1009396 (PMC7932510; doi:10.1371/journal.pgen.1009396)
Supplement: S4 Table — (XLSX) [file pgen.1009396.s012.xlsx]

## Sheet: Sheet1
Threshold: p <1e-4		p < 8e-5		p < 6e-5		p < 4e-5		p < 2e-5
FlybaseID	Gene symbol	FlybaseID	Gene symbol	FlybaseID	Gene symbol	FlybaseID	Gene symbol	FlybaseID	Gene symbol
FBgn0003380	Sh	FBgn0003380	Sh	FBgn0036246	CG17154	FBgn0000451	ect	FBgn0000451	ect
FBgn0036246	CG17154	FBgn0036246	CG17154	FBgn0036289	CG10657	FBgn0003117	pnr	FBgn0003117	pnr
FBgn0052647	CG32647	FBgn0052647	CG32647	FBgn0264087	Slob	FBgn0010197	Gyc32E	FBgn0020248	stet
FBgn0267173	lncRNA:CR45613	FBgn0259984	kuz	FBgn0085387	shakB	FBgn0015524	otp	FBgn0027335	Rip11
FBgn0259984	kuz	FBgn0040601	CG13643	FBgn0052647	CG32647	FBgn0020248	stet	FBgn0029766	CG15784
FBgn0040601	CG13643	FBgn0013973	Gycbeta100B	FBgn0036144	GlcAT-P	FBgn0027335	Rip11	FBgn0029898	CG14439
FBgn0013973	Gycbeta100B	FBgn0261612	CngA	FBgn0259984	kuz	FBgn0028523	CG5888	FBgn0030357	Sclp
FBgn0261612	CngA	FBgn0034903	sona	FBgn0261612	CngA	FBgn0029766	CG15784	FBgn0030738	CG9915
FBgn0034903	sona	FBgn0264270	Sxl	FBgn0034903	sona	FBgn0029898	CG14439	FBgn0031816	Rchy1
FBgn0265487	mbl	FBgn0030683	Mvd	FBgn0000451	ect	FBgn0030357	Sclp	FBgn0032613	Nepl9
FBgn0264270	Sxl	FBgn0030100	CG12106	FBgn0264908	pHCl-1	FBgn0030683	Mvd	FBgn0033792	CG13325
FBgn0030683	Mvd	FBgn0030678	CG11679	FBgn0015524	otp	FBgn0030738	CG9915	FBgn0034903	sona
FBgn0032637	CG5050	FBgn0260003	Dys	FBgn0265694	lncRNA:CR44501	FBgn0031816	Rchy1	FBgn0035610	Lkr
FBgn0030100	CG12106	FBgn0260632	dl	FBgn0052423	shep	FBgn0031888	Pvf2	FBgn0036279	Ncc69
FBgn0030678	CG11679	FBgn0052058	Ir67c	FBgn0035896	CG6983	FBgn0031945	CG7191	FBgn0036574	elg1
FBgn0260003	Dys	FBgn0033792	CG13325	FBgn0264270	Sxl	FBgn0032015	Ostgamma	FBgn0036575	CG5157
FBgn0260632	dl	FBgn0085479	CG34450	FBgn0003117	pnr	FBgn0032613	Nepl9	FBgn0038826	Syp
FBgn0052058	Ir67c	FBgn0038237	Pde6	FBgn0030683	Mvd	FBgn0033792	CG13325	FBgn0040823	dpr6
FBgn0011589	Elk	FBgn0030738	CG9915	FBgn0260003	Dys	FBgn0034903	sona	FBgn0045498	Gr22d
FBgn0051619	nolo	FBgn0010197	Gyc32E	FBgn0033668	exp	FBgn0035542	DOR	FBgn0052423	shep
FBgn0033792	CG13325	FBgn0085371	CG34342	FBgn0260632	dl	FBgn0035610	Lkr	FBgn0085371	CG34342
FBgn0085479	CG34450	FBgn0051787	CG31787	FBgn0052058	Ir67c	FBgn0035896	CG6983	FBgn0086758	chinmo
FBgn0052150	meru	FBgn0261089	Sytalpha	FBgn0033792	CG13325	FBgn0036279	Ncc69	FBgn0250754	CG42232
FBgn0038237	Pde6	FBgn0029898	CG14439	FBgn0038237	Pde6	FBgn0036574	elg1	FBgn0250850	rig
FBgn0030738	CG9915	FBgn0085426	Rgk3	FBgn0250850	rig	FBgn0036575	CG5157	FBgn0259984	kuz
FBgn0010197	Gyc32E	FBgn0032613	Nepl9	FBgn0036574	elg1	FBgn0038826	Syp	FBgn0260003	Dys
FBgn0085371	CG34342	FBgn0036575	CG5157	FBgn0030738	CG9915	FBgn0040823	dpr6	FBgn0265694	lncRNA:CR44501
FBgn0051787	CG31787	FBgn0263873	sick	FBgn0010197	Gyc32E	FBgn0045498	Gr22d
FBgn0016694	Pdp1	FBgn0040823	dpr6	FBgn0085371	CG34342	FBgn0052058	Ir67c
FBgn0263402	CG43448	FBgn0024187	syd	FBgn0051787	CG31787	FBgn0052423	shep
FBgn0261089	Sytalpha	FBgn0038826	Syp	FBgn0035610	Lkr	FBgn0052647	CG32647
FBgn0029898	CG14439	FBgn0052719	CG32719	FBgn0029761	SK	FBgn0085371	CG34342
FBgn0029941	CG1677	FBgn0039213	atl	FBgn0029898	CG14439	FBgn0085427	CG34398
FBgn0085426	Rgk3	FBgn0030078	CG10970	FBgn0015218	eIF4E1	FBgn0086758	chinmo
FBgn0032613	Nepl9	FBgn0020248	stet	FBgn0028523	CG5888	FBgn0250754	CG42232
FBgn0036575	CG5157	FBgn0030357	Sclp	FBgn0261260	mgl	FBgn0250850	rig
FBgn0263873	sick	FBgn0031945	CG7191	FBgn0030905	CG15059	FBgn0259984	kuz
FBgn0041092	tai	FBgn0036576	CG5151	FBgn0032613	Nepl9	FBgn0260003	Dys
FBgn0040823	dpr6	FBgn0261461	RhoGAP18B	FBgn0036575	CG5157	FBgn0260632	dl
FBgn0024187	syd	FBgn0250754	CG42232	FBgn0040823	dpr6	FBgn0261260	mgl
FBgn0267070	lncRNA:CR45514	FBgn0036279	Ncc69	FBgn0261871	dpr2	FBgn0264908	pHCl-1
FBgn0038826	Syp	FBgn0034606	ASPP	FBgn0038826	Syp	FBgn0265694	lncRNA:CR44501
FBgn0052719	CG32719	FBgn0036289	CG10657	FBgn0085427	CG34398
FBgn0039213	atl	FBgn0264087	Slob	FBgn0262475	bru2
FBgn0030078	CG10970	FBgn0085387	shakB	FBgn0086758	chinmo
FBgn0020248	stet	FBgn0036144	GlcAT-P	FBgn0030078	CG10970
FBgn0030357	Sclp	FBgn0264857	lncRNA:iab8	FBgn0045498	Gr22d
FBgn0260642	Antp	FBgn0010434	cora	FBgn0032015	Ostgamma
FBgn0031945	CG7191	FBgn0000451	ect	FBgn0030357	Sclp
FBgn0036576	CG5151	FBgn0264908	pHCl-1	FBgn0020248	stet
FBgn0261461	RhoGAP18B	FBgn0015524	otp	FBgn0035542	DOR
FBgn0250754	CG42232	FBgn0265694	lncRNA:CR44501	FBgn0029766	CG15784
FBgn0036279	Ncc69	FBgn0035896	CG6983	FBgn0010414	SerT
FBgn0034606	ASPP	FBgn0052423	shep	FBgn0031888	Pvf2
FBgn0036289	CG10657	FBgn0003117	pnr	FBgn0027335	Rip11
FBgn0264087	Slob	FBgn0033668	exp	FBgn0031945	CG7191
FBgn0085387	shakB	FBgn0011284	RpS4	FBgn0031816	Rchy1
FBgn0015776	nrv1	FBgn0027546	CG4766	FBgn0261461	RhoGAP18B
FBgn0036144	GlcAT-P	FBgn0259176	bun	FBgn0005640	Eip63E
FBgn0264857	lncRNA:iab8	FBgn0033814	Qsox1	FBgn0042630	Sox21b
FBgn0000451	ect	FBgn0250850	rig	FBgn0250754	CG42232
FBgn0010434	cora	FBgn0024315	Picot	FBgn0036279	Ncc69
FBgn0264908	pHCl-1	FBgn0032586	Tpr2	FBgn0034606	ASPP
FBgn0015524	otp	FBgn0036574	elg1
FBgn0265694	lncRNA:CR44501	FBgn0035610	Lkr
FBgn0052423	shep	FBgn0029761	SK
FBgn0035896	CG6983	FBgn0015218	eIF4E1
FBgn0003117	pnr	FBgn0028523	CG5888
FBgn0033668	exp	FBgn0261260	mgl
FBgn0265001	ppk18	FBgn0030905	CG15059
FBgn0011284	RpS4	FBgn0015609	CadN
FBgn0035199	tfc	FBgn0261871	dpr2
FBgn0267073	lncRNA:CR45517	FBgn0040281	Aplip1
FBgn0027546	CG4766	FBgn0086675	fne
FBgn0259176	bun	FBgn0085427	CG34398
FBgn0033814	Qsox1	FBgn0262475	bru2
FBgn0250850	rig	FBgn0086758	chinmo
FBgn0024315	Picot	FBgn0028369	kirre
FBgn0032586	Tpr2	FBgn0010113	hdc
FBgn0036574	elg1	FBgn0032015	Ostgamma
FBgn0035610	Lkr	FBgn0045498	Gr22d
FBgn0029761	SK	FBgn0035542	DOR
FBgn0030747	CG4301	FBgn0031888	Pvf2
FBgn0015218	eIF4E1	FBgn0029766	CG15784
FBgn0028523	CG5888	FBgn0010414	SerT
FBgn0264513	lncRNA:CR43912	FBgn0027335	Rip11
FBgn0261260	mgl	FBgn0031816	Rchy1
FBgn0030905	CG15059	FBgn0005640	Eip63E
FBgn0015609	CadN	FBgn0042630	Sox21b
FBgn0259994	OtopLa
FBgn0264514	lncRNA:CR43913
FBgn0261871	dpr2
FBgn0052745	CR32745
FBgn0040281	Aplip1
FBgn0086675	fne
FBgn0085427	CG34398
FBgn0262475	bru2
FBgn0086758	chinmo
FBgn0028369	kirre
FBgn0045498	Gr22d
FBgn0010113	hdc
FBgn0032015	Ostgamma
FBgn0035542	DOR
FBgn0029766	CG15784
FBgn0010414	SerT
FBgn0031888	Pvf2
FBgn0027335	Rip11
FBgn0031816	Rchy1
FBgn0005640	Eip63E
FBgn0265661	lncRNA:CR44468
FBgn0042630	Sox21b
FBgn0003499	sr
