# Supplementary material for: RNA-binding protein syncrip regulates starvation-induced hyperactivity in adult Drosophila
Source: PLoS Genet. 2021 Feb 22;17(2):e1009396. doi: 10.1371/journal.pgen.1009396 (PMC7932510; doi:10.1371/journal.pgen.1009396)
Supplement: S5 Table — (XLSX) [file pgen.1009396.s013.xlsx]

## Sheet: Sheet1
Threshold: p <1e-4					Threshold: p <8e-5
Term	P value	Adjusted.P.value	Genes	Category	Term	P value	Adjusted.P.value	Genes	Category
metal ion transport (GO:0030001)	1.82e-05	0.00314402	Sh;Elk;SK;Ncc69;ppk18	Biological Process	negative regulation of transport (GO:0051051)	0.000290324	0.0175283	Pde6;Slob	Biological Process
monovalent inorganic cation transport (GO:0015672)	1.67e-05	0.00314402	Sh;Elk;SK;Ncc69;ppk18	Biological Process	cGMP-mediated signaling (GO:0019934)	2.36e-05	0.00722712	Gycbeta100B;CngA;Gyc32E	Biological Process
neuron projection extension (GO:1990138)	2.61e-05	0.00337898	Sh;hdc;CadN;tai	Biological Process	cGMP metabolic process (GO:0046068)	4.57e-05	0.00736479	Pde6;Gycbeta100B;Gyc32E	Biological Process
cGMP-mediated signaling (GO:0019934)	4.69e-05	0.00412719	Gycbeta100B;CngA;Gyc32E	Biological Process	nephrocyte differentiation (GO:0061319)	2.99e-05	0.00722712	kuz;kirre;pnr	Biological Process
nephrocyte differentiation (GO:0061319)	5.95e-05	0.00440246	kuz;kirre;pnr	Biological Process	regulation of mRNA metabolic process (GO:1903311)	0.000860929	0.0378026	fne;CG9915	Biological Process
muscle organ development (GO:0007517)	9.72e-05	0.00559323	mbl;atl;Dys;sr	Biological Process	potassium ion transport (GO:0006813)	7.84e-05	0.00946583	Sh;SK;Ncc69	Biological Process
cyclic-nucleotide-mediated signaling (GO:0019935)	0.00045337	0.0198319	Gycbeta100B;CngA;Gyc32E	Biological Process	regulation of stress-activated MAPK cascade (GO:0032872)	0.00147937	0.0431903	Aplip1;syd	Biological Process
negative regulation of transport (GO:0051051)	0.000459427	0.0198319	Pde6;Slob	Biological Process	cGMP biosynthetic process (GO:0006182)	0.00147937	0.0431903	Gycbeta100B;Gyc32E	Biological Process
ectoderm development (GO:0007398)	0.000685462	0.0253621	pnr;dl;sr	Biological Process	regulation of mRNA processing (GO:0050684)	0.000205652	0.0175283	Sxl;fne;CG9915	Biological Process
ventral cord development (GO:0007419)	0.0012187	0.0402885	kuz;Antp;nolo;dl	Biological Process	neuron projection extension (GO:1990138)	0.000349869	0.0187763	Sh;hdc;CadN	Biological Process
axonogenesis (GO:0007409)	0.00124443	0.0402885	kuz;Sh;hdc;CadN;sick;tai	Biological Process	pericardial nephrocyte differentiation (GO:0061320)	0.0010492	0.0422304	kuz;pnr	Biological Process
regulation of alternative mRNA splicing, via spliceosome (GO:0000381)	0.00151377	0.0407982	bru2;mbl;Sxl;dl	Biological Process	cyclic-nucleotide-mediated signaling (GO:0019935)	0.000230615	0.0175283	Gycbeta100B;CngA;Gyc32E	Biological Process
regulation of mRNA metabolic process (GO:1903311)	0.00135822	0.0407982	fne;CG9915	Biological Process	cyclic nucleotide metabolic process (GO:0009187)	0.00172094	0.0461786	Pde6;Gyc32E	Biological Process
pericardial nephrocyte differentiation (GO:0061320)	0.00165398	0.0407982	kuz;pnr	Biological Process	cardiocyte differentiation (GO:0035051)	0.00147937	0.0431903	kuz;pnr	Biological Process
heart development (GO:0007507)	0.00145116	0.0407982	kuz;pnr;Antp;dl	Biological Process	axon extension (GO:0048675)	0.000546885	0.0264145	Sh;hdc;CadN	Biological Process
sodium ion homeostasis (GO:0055078)	0.00165398	0.0407982	Ncc69;nrv1	Biological Process	modulation of chemical synaptic transmission (GO:0050804)	0.000268477	0.0175283	Sh;Syp;Slob;Dys	Biological Process
regulation of stress-activated MAPK cascade (GO:0032872)	0.00232854	0.0424873	Aplip1;syd	Biological Process	cell-cell junction assembly (GO:0007043)	0.00152016	0.0431903	kirre;cora;shakB	Biological Process
regulation of mRNA splicing, via spliceosome (GO:0048024)	0.00185529	0.0424873	bru2;mbl;Sxl;dl	Biological Process	courtship behavior (GO:0007619)	0.00142804	0.0431903	Gr22d;Sh;shep;fne	Biological Process
positive regulation of growth (GO:0045927)	0.00204425	0.0424873	eIF4E1;bun;tai	Biological Process	Golgi-associated vesicle (GO:0005798)	0.000317028	0.00602353	sona;CG31787;syd	Cellular Component
cGMP biosynthetic process (GO:0006182)	0.00232854	0.0424873	Gycbeta100B;Gyc32E	Biological Process	axon (GO:0030424)	0.000309102	0.00602353	SerT;Gr22d;hdc;CadN;Aplip1	Cellular Component
embryonic development via the syncytial blastoderm (GO:0001700)	0.00243572	0.0424873	kirre;cora;Eip63E;pnr;sr	Biological Process	kinesin binding (GO:0019894)	0.000690742	0.0191126	Aplip1;syd	Molecular Function
central nervous system development (GO:0007417)	0.0026997	0.0424873	kuz;Antp;nolo;dl;sr	Biological Process	poly-purine tract binding (GO:0070717)	0.000860929	0.0191126	shep;Sxl	Molecular Function
nervous system development (GO:0007399)	0.00263378	0.0424873	kuz;GlcAT-P;mbl;bun;sick;sr	Biological Process	poly(A) binding (GO:0008143)	0.000690742	0.0191126	shep;Sxl	Molecular Function
cardiocyte differentiation (GO:0035051)	0.00232854	0.0424873	kuz;pnr	Biological Process	poly-pyrimidine tract binding (GO:0008187)	5.54e-05	0.0030729	shep;Sxl;fne	Molecular Function
gland development (GO:0048732)	0.00231711	0.0424873	kuz;pnr;Antp	Biological Process	poly(U) RNA binding (GO:0008266)	1.82e-05	0.00202066	shep;Sxl;fne	Molecular Function
lymph gland development (GO:0048542)	0.00231711	0.0424873	kuz;pnr;Antp	Biological Process	guanyl ribonucleotide binding (GO:0032561)	0.00242702	0.0384857	CngA;atl;Rgk3	Molecular Function
potassium ion homeostasis (GO:0055075)	0.00270672	0.0424873	Ncc69;nrv1	Biological Process	mRNA binding (GO:0003729)	0.00183228	0.0338973	bru2;shep;Sxl;Syp;fne	Molecular Function
cyclic nucleotide metabolic process (GO:0009187)	0.00270672	0.0424873	Pde6;Gyc32E	Biological Process
cell-cell junction assembly (GO:0007043)	0.00292804	0.0446096	kirre;cora;shakB	Biological Process
courtship behavior (GO:0007619)	0.00330174	0.0488657	Gr22d;Sh;shep;fne	Biological Process
poly(U) RNA binding (GO:0008266)	3.63e-05	0.00442277	shep;Sxl;fne	Molecular Function
ligand-dependent nuclear receptor transcription coactivator activity (GO:0030374)	0.00109056	0.0166311	DOR;tai	Molecular Function
poly(A) binding (GO:0008143)	0.00109056	0.0166311	shep;Sxl	Molecular Function
poly-purine tract binding (GO:0070717)	0.00135822	0.0184114	shep;Sxl	Molecular Function
transcriptional activator activity, RNA polymerase II transcription regulatory region sequence-specific binding (GO:0001228)	0.00185529	0.0226346	Pdp1;pnr;Antp;dl	Molecular Function
voltage-gated ion channel activity (GO:0005244)	0.00270672	0.03002	Sh;Elk	Molecular Function
voltage-gated potassium channel activity (GO:0005249)	0.00354331	0.0360236	Sh;Elk	Molecular Function
sodium ion transmembrane transporter activity (GO:0015081)	0.00401534	0.0376824	Ncc69;ppk18;nrv1	Molecular Function
mRNA binding (GO:0003729)	0.00494552	0.0380809	bru2;shep;Sxl;Syp;fne	Molecular Function
guanyl ribonucleotide binding (GO:0032561)	0.0046394	0.0380809	CngA;atl;Rgk3	Molecular Function
voltage-gated cation channel activity (GO:0022843)	0.00499422	0.0380809	Sh;Elk	Molecular Function
transcription factor activity, RNA polymerase II core promoter proximal region sequence-specific binding (GO:0000982)	0.0068521	0.0491739	Pdp1;pnr;Antp;dl	Molecular Function
potassium ion transport (GO:0006813)	3.39e-06	0.00175349	Sh;Elk;SK;Ncc69	Biological Process
axon extension (GO:0048675)	4.78e-05	0.00412719	Sh;hdc;CadN;tai	Biological Process
cGMP metabolic process (GO:0046068)	9.08e-05	0.00559323	Pde6;Gycbeta100B;Gyc32E	Biological Process
regulation of mRNA processing (GO:0050684)	0.000404641	0.0198319	Sxl;fne;CG9915	Biological Process
modulation of chemical synaptic transmission (GO:0050804)	0.000642912	0.0253621	Sh;Syp;Slob;Dys	Biological Process
axon (GO:0030424)	0.00088545	0.0172663	SerT;Gr22d;hdc;CadN;Aplip1	Cellular Component
Golgi-associated vesicle (GO:0005798)	0.000621652	0.0172663	sona;CG31787;syd	Cellular Component
cation channel activity (GO:0005261)	0.000122206	0.00496973	SerT;Sh;Elk;CngA;ppk18	Molecular Function
poly-pyrimidine tract binding (GO:0008187)	0.000109786	0.00496973	shep;Sxl;fne	Molecular Function
nuclear hormone receptor binding (GO:0035257)	0.000459427	0.0140125	DOR;tai	Molecular Function
kinesin binding (GO:0019894)	0.00109056	0.0166311	Aplip1;syd	Molecular Function
transcriptional activator activity, RNA polymerase II core promoter proximal region sequence-specific binding (GO:0001077)	0.000876758	0.0166311	Pdp1;pnr;Antp;dl	Molecular Function
