# Supplementary material for: RNA-binding protein syncrip regulates starvation-induced hyperactivity in adult Drosophila
Source: PLoS Genet. 2021 Feb 22;17(2):e1009396. doi: 10.1371/journal.pgen.1009396 (PMC7932510; doi:10.1371/journal.pgen.1009396)
Supplement: S6 Table — (XLSX) [file pgen.1009396.s014.xlsx]

## Sheet: Sheet1
Gene symbol	logFC	P value	gen.fdr
5.8SrRNA:CR40454	1.03135	0.0158446	0.0497933
AANAT1	-1.44595	2.3839e-44	4.5086e-42
Acp1	-1.67715	8.59324e-14	1.87002e-12
ACXD	-1.20604	7.85595e-15	1.88724e-13
AdenoK	-1.01824	2.73973e-19	9.92986e-18
Adh	-1.16587	5.15251e-19	1.81069e-17
Adhr	-1.16495	6.75886e-19	2.33574e-17
AGBE	-1.4482	8.49585e-31	7.55332e-29
AkhR	-1.0799	1.01527e-10	1.64756e-09
Aldh	-1.20066	3.12347e-21	1.36514e-19
alpha-Est10	-1.76476	1.10207e-25	6.66496e-24
alpha-Est2	-1.26979	2.10602e-08	2.48659e-07
alpha-Est5	-1.48814	8.78923e-21	3.71649e-19
Ama	2.28023	9.36692e-35	1.04769e-32
Amy-d	-1.80152	0.000315235	0.00168764
Amy-p	-1.28595	0.00573388	0.0213166
ana1	1.0411	1.57371e-20	6.47026e-19
Ance-5	-2.32553	2.98047e-21	1.30814e-19
antdh	-2.08321	4.1699e-37	5.78337e-35
AOX1	-2.52326	2.84942e-59	1.05856e-56
apolpp	-2.80674	4.57361e-64	2.50393e-61
aralar1	-1.32464	6.6464e-34	6.91359e-32
AsnS	-1.16119	1.12385e-31	1.05318e-29
asRNA:CR11538	-8.10633	2.40396e-78	2.5006e-75
asRNA:CR43477	-1.12852	2.73634e-09	3.65384e-08
asRNA:CR43637	-1.96896	4.93076e-37	6.66101e-35
asRNA:CR43964	-1.78063	4.49998e-26	2.80292e-24
asRNA:CR44054	-2.64574	1.48111e-41	2.52565e-39
asRNA:CR44095	-1.39339	3.09743e-23	1.5565e-21
asRNA:CR44108	-1.07377	5.2685e-06	4.0776e-05
asRNA:CR44181	-1.20659	2.86445e-22	1.36055e-20
asRNA:CR44431	-1.54611	6.03068e-12	1.12623e-10
asRNA:CR44512	-1.42452	3.44334e-09	4.50536e-08
asRNA:CR44807	-1.84195	2.79962e-66	1.8201e-63
asRNA:CR44850	-1.28972	2.62252e-24	1.40616e-22
asRNA:CR44962	-1.08491	0.00251497	0.0105317
asRNA:CR45024	-1.27961	1.34556e-22	6.47986e-21
asRNA:CR45042	1.00049	0.00152678	0.00683054
asRNA:CR45046	-5.62151	2.27742e-55	6.58047e-53
asRNA:CR45143	-2.14449	9.97969e-07	8.84635e-06
asRNA:CR45257	-1.17471	0.00802756	0.0281059
asRNA:CR45485	-2.66524	1.18303e-28	9.04844e-27
asRNA:CR45600	-1.73042	3.40674e-26	2.16079e-24
asRNA:CR45712	-1.08722	2.02619e-17	6.18076e-16
asRNA:CR45813	1.73521	2.79306e-07	2.72802e-06
asRNA:CR45955	-1.36355	2.04884e-10	3.19521e-09
asRNA:CR46012	-1.32915	3.11945e-07	3.01567e-06
asRNA:CR46074	-1.18696	2.16129e-11	3.81694e-10
asRNA:CR46107	-1.76203	2.01524e-07	2.02341e-06
asRNA:CR46129	-1.32429	8.99653e-05	0.000538408
Ass	-1.52182	2.7883e-08	3.24429e-07
atk	1.36465	7.83294e-06	5.86175e-05
AttC	-3.65969	1.10054e-29	9.15822e-28
betaTub60D	-1.03743	3.18036e-11	5.49536e-10
bmm	1.30369	1.03184e-19	3.90758e-18
caix	-1.48452	9.12623e-20	3.49011e-18
CBP	1.56607	3.58257e-18	1.16093e-16
CCHa2	-3.23317	6.91426e-85	1.02746e-81
Cda4	-1.52499	6.54104e-13	1.30595e-11
CG10026	-1.77512	3.32493e-32	3.17302e-30
CG10031	-1.04221	5.82826e-07	5.34617e-06
CG10131	-2.4747	2.04287e-06	1.71509e-05
CG10178	-1.21683	8.42084e-21	3.57525e-19
CG10184	-2.59402	2.7159e-39	4.09431e-37
CG10214	-1.0055	1.41642e-20	5.84667e-19
CG10237	-1.69588	1.28411e-57	4.60596e-55
CG10361	-2.62668	3.20402e-36	3.97167e-34
CG10383	3.42774	2.00468e-81	2.60659e-78
CG10459	-1.32578	9.86255e-08	1.04684e-06
CG10516	-2.53438	9.43106e-62	4.67152e-59
CG10553	-1.91984	1.58317e-11	2.84423e-10
CG10560	-1.8506	7.27885e-16	1.96152e-14
CG10562	-1.39442	1.51452e-15	3.94838e-14
CG10621	-2.00993	2.18931e-32	2.10863e-30
CG10814	5.67367	4.22012e-22	1.96851e-20
CG1092	-2.12802	3.33556e-14	7.52636e-13
CG10962	-2.35987	3.43185e-17	1.02581e-15
CG11044	1.0683	1.08497e-14	2.55914e-13
CG11125	1.81299	1.39966e-38	2.05061e-36
CG11147	-1.27671	3.90317e-18	1.25699e-16
CG11159	1.97365	8.25967e-08	8.93109e-07
CG11200	-1.14775	1.02627e-26	6.84314e-25
CG11236	-2.7683	1.38367e-35	1.61719e-33
CG11400	-1.12042	2.53687e-10	3.91522e-09
CG11437	-1.22356	1.96083e-06	1.6502e-05
CG11459	-2.73707	9.657e-11	1.57202e-09
CG11529	-1.92989	1.65861e-12	3.19497e-11
CG11594	-1.2766	2.10828e-17	6.39369e-16
CG11741	-3.17058	4.15039e-21	1.80638e-19
CG11843	-1.74381	2.52132e-07	2.47656e-06
CG11854	-3.25232	1.58095e-17	4.83677e-16
CG11889	-1.45295	9.19776e-15	2.18436e-13
CG11891	-1.45295	9.19776e-15	2.18436e-13
CG12116	-2.5062	9.16978e-48	1.90768e-45
CG12224	-1.78336	1.32254e-39	2.0231e-37
CG12256	-1.13076	2.97873e-09	3.95718e-08
CG12268	-1.1844	1.61242e-18	5.39306e-17
CG12811	-1.12447	1.60258e-15	4.14677e-14
CG12896	-2.39442	4.03478e-16	1.11622e-14
CG13024	-1.33186	2.68939e-23	1.36464e-21
CG13026	-2.00118	7.7596e-07	7.01263e-06
CG13086	-2.31185	2.25271e-13	4.68653e-12
CG13305	1.14194	1.53039e-10	2.43411e-09
CG13360	-1.7936	3.22838e-06	2.59919e-05
CG13559	-1.64022	2.5133e-07	2.47102e-06
CG13607	-1.99873	2.16045e-17	6.53285e-16
CG13639	-1.78449	1.54809e-09	2.13571e-08
CG13641	-1.09758	7.09252e-08	7.77412e-07
CG13722	-1.08656	5.24542e-09	6.67845e-08
CG13795	-1.20688	7.93742e-17	2.29986e-15
CG13796	1.10222	9.34546e-25	5.17082e-23
CG13857	1.56459	1.82207e-11	3.25656e-10
CG13912	-1.06399	1.1752e-07	1.23106e-06
CG14022	1.20207	2.31366e-14	5.30104e-13
CG14105	-1.20996	2.48274e-30	2.1702e-28
CG14153	-1.11846	4.11131e-29	3.31518e-27
CG14196	-1.01334	5.00019e-14	1.11614e-12
CG14259	-1.3262	1.36923e-38	2.03467e-36
CG14400	-1.16773	5.04099e-06	3.91901e-05
CG14439	-2.24916	3.34439e-126	1.73942e-122
CG14523	-1.52242	1.40366e-10	2.24284e-09
CG14526	-2.16914	1.38837e-20	5.7537e-19
CG14527	-2.04464	3.978e-19	1.41226e-17
CG14528	-1.56473	2.15892e-11	3.81694e-10
CG14567	-1.29879	2.72981e-13	5.60549e-12
CG1461	-1.09897	2.06897e-18	6.85397e-17
CG14629	-2.09091	9.26852e-14	2.01276e-12
CG14630	-1.40861	9.02051e-11	1.47071e-09
CG14661	-1.1614	4.28367e-25	2.48932e-23
CG1468	-1.92847	2.51971e-16	7.08379e-15
CG14688	-1.78592	5.0957e-81	5.8895e-78
CG14823	-1.05212	2.02679e-15	5.16731e-14
CG14852	-1.03343	3.04184e-06	2.45662e-05
CG14949	1.33806	1.2718e-13	2.72206e-12
CG15021	-1.40473	6.60013e-12	1.22817e-10
CG15068	1.91241	4.10323e-10	6.17682e-09
CG15093	-1.77976	4.15722e-26	2.60502e-24
CG15096	-2.19113	2.17631e-36	2.79481e-34
CG15117	-1.62115	3.18974e-30	2.71965e-28
CG15120	-1.53461	1.24072e-09	1.72771e-08
CG15199	-2.36545	4.49462e-20	1.75105e-18
CG15293	-1.71502	5.19568e-13	1.04537e-11
CG15337	6.19814	2.62818e-60	1.1391e-57
CG15347	-2.64327	5.09245e-25	2.89462e-23
CG15353	-1.12177	3.9496e-17	1.17718e-15
CG15414	-1.16422	3.36096e-09	4.41423e-08
CG1544	-2.03536	3.20727e-36	3.97167e-34
CG15515	-1.3814	8.32286e-10	1.17949e-08
CG15554	-1.86298	3.33805e-08	3.8325e-07
CG16704	-1.97712	1.59125e-10	2.51936e-09
CG1673	1.35394	3.73481e-11	6.40024e-10
CG16756	-2.04865	3.38728e-41	5.68298e-39
CG16758	-1.65657	5.7335e-14	1.26356e-12
CG16772	-1.53078	4.8398e-49	1.07487e-46
CG16820	-1.20563	0.000207344	0.0011577
CG16884	-1.16969	1.00242e-06	8.86664e-06
CG16885	-1.3214	1.24012e-08	1.49997e-07
CG16904	-1.74735	1.7726e-11	3.17359e-10
CG16926	-1.36124	1.05422e-05	7.71707e-05
CG16965	-1.86909	1.41088e-21	6.32587e-20
CG16978	-1.3908	7.53031e-16	2.02404e-14
CG17005	1.21982	8.56444e-05	0.000514361
CG17036	-1.40759	4.56472e-15	1.13323e-13
CG17104	-1.16367	2.57039e-09	3.45889e-08
CG17107	-2.63995	4.34431e-10	6.48342e-09
CG17108	-2.32893	1.04403e-25	6.38823e-24
CG17189	-1.56418	1.15382e-27	8.22057e-26
CG17324	-1.09992	2.77307e-25	1.62969e-23
CG17333	-1.09592	2.33984e-09	3.16502e-08
CG17560	-2.11568	2.67755e-19	9.73842e-18
CG17681	-1.01557	0.000138585	0.000805342
CG1773	-1.75178	1.26114e-12	2.46124e-11
CG17928	-1.56284	3.37043e-40	5.312e-38
CG18107	-1.05484	1.94537e-05	0.000134726
CG18249	-1.66439	1.74171e-12	3.34886e-11
CG18302	-1.52139	2.28011e-35	2.60634e-33
CG18547	-2.51328	9.89447e-28	7.14738e-26
CG18609	-1.08125	5.3059e-06	4.10349e-05
CG18754	-1.08223	1.27458e-14	2.99283e-13
CG18858	1.68779	9.55862e-20	3.64208e-18
CG1941	-1.14226	2.37889e-11	4.1687e-10
CG1942	-2.05174	4.17738e-18	1.33702e-16
CG1979	-2.75622	2.25926e-56	7.34402e-54
CG2065	-1.84386	1.60685e-25	9.60603e-24
CG2145	-1.27131	3.19923e-14	7.23442e-13
CG2233	-1.46659	2.58964e-08	3.03691e-07
CG2493	-1.09034	1.72919e-13	3.6411e-12
CG2604	-1.16109	2.58454e-24	1.39297e-22
CG2736	-2.48445	1.95994e-30	1.72774e-28
CG2781	-1.49759	2.9142e-30	2.50525e-28
CG30001	1.44161	1.86166e-06	1.57567e-05
CG30002	-2.17576	6.32136e-14	1.38417e-12
CG30046	-1.10966	2.83538e-07	2.76417e-06
CG30083	-1.69993	6.00216e-08	6.64904e-07
CG30090	-3.35334	2.25205e-07	2.23316e-06
CG30098	2.27162	6.21402e-08	6.87641e-07
CG30151	-1.04353	1.01292e-08	1.24104e-07
CG30334	2.20219	3.93718e-07	3.74014e-06
CG30383	1.49719	0.0016748	0.00743865
CG30427	-1.40429	1.01223e-33	1.03228e-31
CG30431	-3.01424	3.73823e-26	2.35667e-24
CG31075	-2.56097	9.57612e-29	7.43364e-27
CG31205	-1.38797	5.33063e-19	1.86698e-17
CG31286	-1.48596	6.2236e-09	7.86609e-08
CG31288	-1.69448	1.5777e-29	1.30248e-27
CG31313	-1.3766	8.03576e-15	1.92599e-13
CG31465	-5.00629	2.55896e-56	8.06615e-54
CG31664	-1.92465	4.757e-09	6.09389e-08
CG31673	-1.24909	7.46495e-25	4.15243e-23
CG31674	-1.09104	4.14216e-11	7.04566e-10
CG31683	1.67931	3.51916e-20	1.38137e-18
CG31769	-1.04874	2.03246e-17	6.18178e-16
CG31775	-7.47102	7.48679e-121	2.59592e-117
CG31904	-1.55871	2.95838e-12	5.57484e-11
CG32191	-1.43656	7.50251e-17	2.17992e-15
CG32276	-1.08099	7.22156e-15	1.74289e-13
CG32391	-1.53002	1.16673e-20	4.87403e-19
CG32444	-1.17205	2.26268e-06	1.88744e-05
CG32512	-1.66702	7.37994e-25	4.12721e-23
CG32573	-1.20202	1.84084e-10	2.89251e-09
CG33082	-1.27735	2.09453e-10	3.26156e-09
CG33120	-1.04264	3.48995e-06	2.78393e-05
CG33129	-1.0061	1.96854e-27	1.37428e-25
CG33296	-1.08727	4.16755e-15	1.0371e-13
CG33301	-2.63864	6.43677e-25	3.6192e-23
CG33307	-1.01388	0.000483695	0.00246395
CG33474	-1.5464	1.85401e-09	2.5309e-08
CG33493	-1.33897	2.67833e-11	4.6745e-10
CG33494	-1.06891	1.68086e-09	2.30968e-08
CG33655	-1.22203	2.02971e-32	1.97318e-30
CG33920	1.07959	0.00269439	0.0111706
CG3394	-1.00697	3.33934e-13	6.79761e-12
CG3397	-2.77885	1.20083e-19	4.50938e-18
CG33970	-1.34772	9.42097e-23	4.6008e-21
CG34034	-1.13442	5.58016e-10	8.19842e-09
CG34045	1.04235	1.45269e-05	0.000103598
CG34120	-1.7497	1.83391e-32	1.79966e-30
CG34166	-5.08847	4.89702e-35	5.53683e-33
CG34227	-2.80656	4.5523e-19	1.60519e-17
CG34241	-1.47358	6.07755e-05	0.000377806
CG34291	-3.62146	8.49308e-29	6.64248e-27
CG34424	-1.3515	3.92544e-10	5.91774e-09
CG34437	-2.02027	2.12861e-06	1.78275e-05
CG3513	-2.06906	8.03758e-09	1.00174e-07
CG3597	-1.95333	1.33091e-26	8.76208e-25
CG3603	-1.2567	1.77357e-12	3.40382e-11
CG3609	-2.45819	2.08418e-65	1.27527e-62
CG3663	-1.28357	6.96779e-12	1.29196e-10
CG3679	-2.5618	1.19725e-27	8.47197e-26
CG3699	-2.75906	4.76371e-25	2.72265e-23
CG3777	-1.73755	1.30494e-14	3.05721e-13
CG3842	-1.03526	1.69822e-19	6.3089e-18
CG3902	-1.44647	3.98621e-18	1.27977e-16
CG3984	-2.0519	2.58937e-26	1.66263e-24
CG3999	-2.42462	2.10969e-14	4.84437e-13
CG4000	-1.20824	3.81949e-19	1.36063e-17
CG40006	-1.19074	1.30162e-17	3.99393e-16
CG42269	-1.47568	5.38424e-13	1.08121e-11
CG4250	-1.05213	2.05285e-05	0.000141416
CG42512	-1.20202	1.84084e-10	2.89251e-09
CG42554	1.39557	3.12418e-22	1.47717e-20
CG42586	-7.62405	2.40474e-100	6.25354e-97
CG42656	-1.40061	8.78264e-06	6.5255e-05
CG42711	-2.32965	1.74797e-07	1.78609e-06
CG42821	-1.59054	4.34095e-36	5.3123e-34
CG42822	-1.51042	4.79972e-10	7.11207e-09
CG4306	-1.65008	6.87485e-11	1.13873e-09
CG43071	-1.24247	1.85963e-07	1.8817e-06
CG43093	-1.47656	1.69171e-23	8.66854e-22
CG43109	-2.27297	5.14314e-06	3.99134e-05
CG43114	-1.62699	2.75409e-13	5.63938e-12
CG43169	-1.07394	0.00354971	0.0141797
CG43202	-1.1856	1.68708e-06	1.43845e-05
CG43235	-1.3963	6.94146e-07	6.31163e-06
CG43236	-2.92619	1.65702e-08	1.97664e-07
CG4335	-1.19881	7.38749e-07	6.68796e-06
CG43630	-3.60535	4.27428e-34	4.53685e-32
CG44004	-1.36439	9.74909e-07	8.66753e-06
CG44006	-1.18017	9.66899e-12	1.76761e-10
CG44008	-1.37594	5.92902e-09	7.51201e-08
CG44014	-1.57784	9.44642e-08	1.00781e-06
CG4408	-2.25578	4.30808e-21	1.8672e-19
CG4456	1.27367	4.76678e-05	0.000304063
CG4462	-1.45619	2.96703e-56	9.07735e-54
CG45081	-1.85738	9.61623e-43	1.72462e-40
CG4546	-1.10375	4.08629e-08	4.62746e-07
CG46317	-1.21193	1.46077e-18	4.91747e-17
CG4650	-1.05235	7.11776e-08	7.79357e-07
CG4723	-1.75192	4.4052e-22	2.03657e-20
CG4725	-2.07724	8.13598e-21	3.46846e-19
CG4752	-1.89926	1.93469e-45	3.7971e-43
CG4753	-2.01989	2.68523e-30	2.32765e-28
CG4757	-1.82167	2.7501e-22	1.31223e-20
CG4797	-1.92922	1.17898e-68	8.7598e-66
CG4842	1.02627	4.20417e-11	7.13405e-10
CG4860	-1.32596	2.46202e-12	4.66484e-11
CG4927	-1.52419	0.00308416	0.0125367
CG4950	-2.65475	2.66703e-06	2.18961e-05
CG4962	-1.11675	5.86473e-05	0.000365956
CG5059	1.07833	8.58411e-23	4.25199e-21
CG5080	-1.20837	6.37111e-08	7.03458e-07
CG5162	-1.82517	9.48989e-42	1.64523e-39
CG5171	-1.47128	4.58174e-29	3.6661e-27
CG5327	-1.10718	1.599e-06	1.36895e-05
CG5390	-1.08335	3.11084e-19	1.11583e-17
CG5404	-1.5102	6.76498e-38	9.77352e-36
CG5493	-1.11686	1.65521e-06	1.41591e-05
CG5498	1.21285	1.51355e-18	5.0787e-17
CG5613	-1.49509	3.79944e-09	4.9279e-08
CG5707	-1.69153	2.49095e-27	1.72739e-25
CG5773	-1.45365	5.76038e-46	1.1523e-43
CG5789	-1.05875	4.26206e-22	1.9792e-20
CG5793	-1.13304	4.73211e-11	7.96495e-10
CG5867	-1.10442	1.89121e-26	1.23726e-24
CG5885	-1.11394	1.1652e-22	5.66375e-21
CG5909	-1.11386	1.0674e-24	5.87464e-23
CG5945	-1.89133	7.86281e-48	1.66916e-45
CG5948	-1.21614	3.08885e-11	5.35504e-10
CG5953	2.14984	3.96745e-87	6.87824e-84
CG5958	-3.2758	3.45434e-50	8.35629e-48
CG5966	1.83395	1.43894e-31	1.33641e-29
CG5999	-4.36214	2.62586e-92	5.46284e-89
CG6067	-1.771	1.42438e-13	3.03616e-12
CG6084	-2.21277	4.30178e-44	7.85037e-42
CG6126	-1.13036	2.36945e-31	2.12474e-29
CG6310	-1.63338	8.54002e-06	6.35432e-05
CG6409	-2.04188	3.80692e-28	2.82854e-26
CG6415	-2.10117	1.55804e-16	4.42807e-15
CG6426	-1.3927	1.4473e-14	3.3831e-13
CG6465	-1.24443	4.8031e-17	1.41135e-15
CG6503	-1.80507	5.2801e-11	8.83015e-10
CG6553	-1.03981	3.59766e-07	3.43014e-06
CG6830	-1.14935	2.43867e-10	3.76925e-09
CG6908	-1.45614	2.09108e-49	4.94351e-47
CG6912	-2.15369	2.0219e-31	1.84489e-29
CG7059	2.60155	8.73712e-41	1.42005e-38
CG7079	-1.33397	1.28128e-28	9.7284e-27
CG7203	-1.11591	2.98009e-08	3.44816e-07
CG7214	-2.38428	2.22921e-49	5.15295e-47
CG7296	-1.07765	0.000266231	0.00144688
CG7300	-1.20534	4.81574e-22	2.21652e-20
CG7322	-1.99668	2.53978e-20	1.02003e-18
CG7509	-2.05755	7.39631e-22	3.38927e-20
CG7589	-1.0977	1.82536e-19	6.7331e-18
CG7724	-1.21767	4.41263e-25	2.55001e-23
CG7763	1.46845	0.000260409	0.00142118
CG7824	1.77629	5.53913e-16	1.50833e-14
CG7900	-1.09844	4.2033e-16	1.15669e-14
CG7988	1.11581	3.09289e-14	7.02451e-13
CG8012	-1.2986	8.99917e-18	2.81109e-16
CG8036	-1.77977	5.18447e-29	4.08552e-27
CG8249	-1.80078	1.44835e-23	7.45826e-22
CG8550	-1.3633	5.58604e-14	1.23367e-12
CG8586	-1.1113	2.18767e-13	4.56034e-12
CG8646	-1.46635	3.21093e-20	1.26515e-18
CG8665	-3.01555	1.24507e-26	8.24918e-25
CG8736	-1.56226	2.8176e-11	4.90933e-10
CG8927	-1.22375	2.7469e-08	3.19969e-07
CG9095	-1.05841	1.67555e-05	0.000117821
CG9119	-1.26149	5.18409e-15	1.27784e-13
CG9287	-1.81989	7.44096e-14	1.62266e-12
CG9331	-1.15753	2.35912e-21	1.04424e-19
CG9360	-1.12267	2.12332e-18	7.01166e-17
CG9396	-1.61255	3.54421e-24	1.89061e-22
CG9436	-2.01786	4.04241e-34	4.33496e-32
CG9485	-1.20882	4.87448e-24	2.57382e-22
CG9497	-1.12256	8.65369e-07	7.75329e-06
CG9498	-1.31247	2.73743e-21	1.20656e-19
CG9510	-1.27749	1.20981e-10	1.94505e-09
CG9512	-1.97498	5.45589e-06	4.19765e-05
CG9547	-1.61233	7.1858e-19	2.46689e-17
CG9629	-2.02588	2.57648e-46	5.25501e-44
CG9664	-2.03183	6.3175e-55	1.77607e-52
CG9701	-1.37957	2.26116e-35	2.60634e-33
CG9782	-1.44536	9.11488e-13	1.80596e-11
CG9812	-1.05116	8.231e-09	1.02293e-07
CG9914	-2.66715	1.02872e-28	7.9265e-27
CG9928	-1.92497	2.87463e-19	1.0373e-17
Cht7	-1.27399	6.295e-14	1.38145e-12
CIAPIN1	-1.34205	5.73992e-53	1.53094e-50
Clect27	-1.32203	7.62401e-34	7.85197e-32
Col4a1	-1.35354	3.39057e-09	4.4419e-08
comm2	-1.32119	2.85285e-33	2.8534e-31
conv	-1.12095	1.03851e-15	2.74875e-14
Cpr47Ea	-2.02362	1.79634e-19	6.64964e-18
Cpr47Ee	-1.20907	1.03306e-19	3.90758e-18
Cpr47Ef	-1.63358	1.20357e-18	4.09137e-17
Cpr49Ae	-1.27786	2.30865e-34	2.55474e-32
Cpr60D	-1.93652	6.30145e-15	1.53149e-13
Cpr62Bc	-1.08968	2.83137e-05	0.000188915
Cpr72Ec	1.75648	6.66051e-28	4.91366e-26
Cpr76Bc	-1.76236	6.70347e-33	6.64091e-31
Cpr92F	-1.88709	1.29254e-19	4.83632e-18
CR12628-RA	-1.00608	8.38703e-05	0.000505457
CR30029-RA	-3.66868	1.77226e-20	7.22943e-19
CR30029-RB	-3.65761	2.26447e-20	9.16539e-19
CR43080-RB	-1.21262	1.1989e-21	5.39869e-20
Ctr1B	-1.25463	1.76701e-20	7.22943e-19
cuff	-1.08713	8.8056e-05	0.000527626
cv-d	-1.32721	2.75996e-18	9.0565e-17
Cyp12c1	-1.20037	2.20319e-09	2.98406e-08
Cyp12d1-d	-1.06966	2.46663e-05	0.00016737
Cyp12d1-p	-1.0936	2.27329e-05	0.000155162
Cyp305a1	-2.2326	1.16698e-39	1.81178e-37
Cyp309a1	-1.97771	5.63737e-18	1.78237e-16
Cyp309a2	-1.70618	5.82402e-09	7.38798e-08
Cyp313a1	-1.32937	7.57157e-19	2.59077e-17
Cyp4ac1	-1.93246	1.90029e-19	6.98474e-18
Cyp4ac2	-2.07846	2.09551e-20	8.51466e-19
Cyp4ac3	2.41378	1.48434e-59	5.71856e-57
Cyp4d20	-1.41534	7.15104e-28	5.20176e-26
Cyp4d21	-2.68953	1.28388e-73	1.0273e-70
Cyp4d8	-1.58344	2.37292e-25	1.40245e-23
Cyp4e2	-1.52568	2.31373e-18	7.61627e-17
Cyp4g1	-1.43706	5.2861e-16	1.4432e-14
Cyp6d2	-1.90315	9.74971e-08	1.03804e-06
Cyp6d4	-1.02789	1.01651e-11	1.8518e-10
Cyp6t1	-2.24606	2.90346e-36	3.68314e-34
Cyp9b2	-1.64344	2.62498e-27	1.80828e-25
Cys	-1.39471	4.56293e-23	2.27098e-21
Cyt-b5-r	-1.29889	3.35847e-07	3.21387e-06
dar1	-1.02629	1.92403e-06	1.62317e-05
Dbi	-2.37743	3.2846e-34	3.559e-32
dmGlut	-1.46578	6.83762e-18	2.14879e-16
DNaseII	-1.3209	3.11178e-34	3.40723e-32
dnd	-1.2959	5.4829e-30	4.59944e-28
Dr	-1.2107	4.93347e-18	1.56936e-16
Dro	-1.58651	0.00699767	0.0250759
Drsl4	-1.31943	9.93199e-14	2.14787e-12
Drsl5	-1.35584	5.8817e-14	1.29348e-12
dsb	-1.82778	4.75318e-37	6.50561e-35
dsx	-1.10072	1.2984e-08	1.565e-07
Dtg	1.13449	3.37035e-09	4.42099e-08
Duox	-2.10986	5.894e-41	9.73166e-39
e	-1.41616	9.04816e-36	1.09441e-33
eater	-2.93655	2.38051e-11	4.1687e-10
EbpIII	-1.14787	2.42782e-13	5.03072e-12
eEF1delta	-1.11245	9.58266e-18	2.97549e-16
Egfr	-1.06976	7.87345e-22	3.59209e-20
Eglp4	-1.55699	3.45901e-23	1.72984e-21
ERp60	-1.01294	1.76764e-22	8.47328e-21
Est-6	-2.09879	9.50576e-18	2.96045e-16
et	-1.1919	3.25592e-09	4.28167e-08
Ets21C	-1.41801	8.56122e-05	0.000514361
FASN1	-1.14325	1.36903e-12	2.6519e-11
fat-spondin	-1.0655	9.77757e-13	1.92261e-11
fit	-7.92561	2.97056e-26	1.89569e-24
Fkbp14	-1.08337	4.5582e-20	1.76919e-18
Fmo-1	-1.73268	1.46835e-14	3.42461e-13
Fmo-2	-1.7977	3.01082e-20	1.19537e-18
fus	-1.12278	3.33589e-18	1.08437e-16
Gale	-1.07767	4.57621e-15	1.13337e-13
Galt	-1.33815	2.40311e-13	4.98945e-12
Gbp2	-1.13286	1.41685e-05	0.000101432
Gbp3	-1.58415	1.20992e-11	2.19644e-10
GIIIspla2	2.21795	1.35119e-28	1.01848e-26
Gip	-1.09069	4.65138e-10	6.91195e-09
GLS	2.1476	3.06367e-77	2.89712e-74
Glt	-2.22464	1.14602e-19	4.31915e-18
GlyP	-1.15504	1.0266e-27	7.36463e-26
GNBP-like3	-1.44458	4.62058e-07	4.32223e-06
GNBP3	-1.12773	4.09643e-16	1.13027e-14
Gnmt	-3.44886	1.65753e-19	6.1798e-18
GstD1	-1.40256	3.41122e-29	2.77215e-27
GstD3	-1.64905	1.72673e-37	2.42722e-35
GstE3	-2.18669	5.96433e-53	1.55102e-50
GstE5	-1.3191	4.80769e-27	3.29011e-25
GstE6	-1.77687	4.40575e-52	1.11777e-49
GstE7	-2.80398	8.15173e-65	4.7108e-62
GstE8	-1.688	7.13694e-11	1.17839e-09
GstE9	-2.0213	1.99939e-24	1.08888e-22
He	-1.02869	0.000407363	0.00211552
Hen1	1.10241	1.0821e-14	2.55817e-13
Hex-C	-1.14018	5.33919e-06	4.12012e-05
Hf	-1.1113	5.13589e-07	4.75722e-06
hgo	-1.11489	2.57408e-12	4.86829e-11
hll	1.98823	1.00067e-06	8.85873e-06
Hml	-2.66248	3.55976e-07	3.39712e-06
Hsp22	1.27471	4.65827e-05	0.000297454
Hsp26	1.17636	0.000316012	0.00169006
Hsp70Aa	1.2242	0.00123931	0.00566151
Hsp70Ab	1.28231	0.000963406	0.00454483
Hsp70Ba	2.04403	1.58681e-06	1.35964e-05
Hsp70Bb	2.07085	2.67724e-06	2.19453e-05
Hsp70Bbb	2.07066	2.91903e-06	2.37032e-05
Hsp70Bc	1.96484	4.29203e-06	3.3644e-05
Idh	-1.34746	9.07299e-22	4.10336e-20
Ilp5	-1.65607	5.84277e-24	3.06952e-22
IM1	-1.14542	1.84249e-08	2.18785e-07
IM23	-1.28261	2.38894e-08	2.80471e-07
InR	1.45428	5.57221e-25	3.15012e-23
Jabba	-1.21918	6.91691e-17	2.02086e-15
Jafrac1	-1.04123	1.21657e-16	3.48616e-15
Jhe	-2.2453	4.15706e-45	8.00773e-43
Kah	1.12519	3.23096e-22	1.52074e-20
Karl	-1.27138	0.000329665	0.00175523
l(2)34Fc	-1.28975	2.54532e-24	1.37898e-22
l(2)efl	1.12535	4.18231e-19	1.47974e-17
LanA	-1.73064	2.8579e-07	2.78091e-06
LanB2	-1.39895	7.53184e-11	1.23966e-09
Lcp65Ag1	-1.34973	4.62068e-06	3.61386e-05
Lcp65Ag2	-1.56816	2.15621e-13	4.50379e-12
Lcp65Ag3	-1.35853	5.31365e-06	4.10643e-05
lcs	-1.75534	8.6577e-23	4.26812e-21
Ldsdh1	-1.25123	1.07588e-23	5.59564e-22
lectin-22C	-2.10921	2.43863e-05	0.000165687
lectin-24A	-2.91836	2.58606e-13	5.32676e-12
lectin-24Db	-1.72998	3.27888e-07	3.1464e-06
Lip1	-1.73286	1.74344e-06	1.48164e-05
Lip2	-2.9311	9.08503e-26	5.59186e-24
LManI	-1.17135	4.75232e-10	7.05187e-09
LManII	-1.53702	4.89364e-20	1.89233e-18
lncRNA:CR42765	-1.51869	0.00196662	0.008513
lncRNA:CR43051	-1.05999	1.04805e-09	1.46924e-08
lncRNA:CR43411	-1.71437	4.48171e-09	5.76251e-08
lncRNA:CR43417	-1.79645	2.41816e-26	1.56234e-24
lncRNA:CR43611	1.39355	1.82029e-07	1.84801e-06
lncRNA:CR43653	1.17245	5.05788e-08	5.65263e-07
lncRNA:CR43836	-1.74545	2.15471e-15	5.48002e-14
lncRNA:CR44133	-1.13349	3.26608e-06	2.62346e-05
lncRNA:CR44135	-1.83869	2.76121e-05	0.000184708
lncRNA:CR44170	-1.76158	4.88481e-07	4.54488e-06
lncRNA:CR44300	1.10537	0.00169541	0.00752054
lncRNA:CR44620	1.24082	0.000116152	0.000684538
lncRNA:CR44912	1.45613	3.41924e-06	2.73803e-05
lncRNA:CR44964	-2.41886	1.87645e-36	2.43986e-34
lncRNA:CR45215	-1.47001	1.03762e-08	1.26682e-07
lncRNA:CR45375	1.10875	0.00117291	0.00539134
lncRNA:CR45457	1.42037	1.40411e-06	1.21409e-05
lncRNA:CR45593	2.17824	4.57233e-16	1.25492e-14
lncRNA:CR45880	-1.09844	1.37914e-08	1.65656e-07
lncRNA:CR45881	-1.5041	5.55655e-14	1.22977e-12
lncRNA:CR45883	-1.04907	1.24141e-07	1.2952e-06
Lsd-1	-2.45987	4.74718e-26	2.93929e-24
Lsp1alpha	-7.22979	4.85664e-49	1.07487e-46
Lsp1beta	-7.30362	2.0568e-61	9.72493e-59
Lsp2	-8.03589	4.25101e-75	3.68492e-72
Lst	1.68844	4.71232e-17	1.3886e-15
LTV1	1.19514	2.14853e-19	7.86937e-18
mag	2.94775	1.18712e-07	1.24229e-06
Mct1	-1.7651	6.2861e-32	5.94436e-30
Mdr49	-1.19504	1.95997e-31	1.80421e-29
mdy	-1.65923	1.29186e-35	1.52704e-33
Men	-1.06841	2.97201e-14	6.77957e-13
MFS9	-1.67952	1.41435e-50	3.50288e-48
Mgstl	-1.47086	2.81921e-13	5.76139e-12
mre11	1.52494	6.90346e-28	5.05702e-26
mt:tRNA:Cys-GCA	-1.01957	4.1453e-11	7.04566e-10
mt:tRNA:Tyr-GTA	-1.37499	1.34937e-13	2.88216e-12
mthl2	-3.41093	3.81881e-14	8.57954e-13
mthl3	-1.29244	3.65065e-11	6.26635e-10
Mtp	-1.19466	3.96832e-30	3.35597e-28
nAChRbeta3	-2.15586	2.63779e-05	0.000177365
NijB	-1.37644	8.93154e-16	2.38832e-14
NimB3	-1.50416	5.77589e-06	4.4225e-05
NimB5	-1.146	0.000171544	0.000970838
NimC1	-2.15343	0.000137559	0.000801171
NimC2	-1.3275	1.03228e-05	7.57249e-05
ninaD	-1.22981	5.2133e-06	4.04089e-05
Npc2g	-2.39583	2.82607e-25	1.65151e-23
Npc2h	-2.61495	6.60644e-27	4.46235e-25
Nplp2	-3.11512	9.92265e-36	1.18638e-33
Nplp3	-1.31545	4.60362e-17	1.3643e-15
Nplp4	-1.15891	1.3849e-11	2.49667e-10
NtR	-2.68583	2.87599e-09	3.83048e-08
Oat	-1.544	8.95861e-23	4.39564e-21
Obp44a	-1.57781	4.98027e-29	3.95456e-27
Obp56b	-1.19744	0.00676192	0.024372
Obp57a	-1.05733	2.02454e-25	1.20338e-23
Obp93a	-1.76983	2.68265e-20	1.06956e-18
Obp99a	-2.53675	1.07469e-07	1.13492e-06
Obp99b	-6.35566	2.70919e-57	9.39368e-55
Obp99c	-2.30859	1.24302e-20	5.17196e-19
obst-A	-1.52953	1.13528e-23	5.87522e-22
Orct	-1.24286	1.01256e-26	6.79526e-25
Ork1	-1.84221	2.52966e-15	6.41794e-14
PCNA	-2.01219	1.10155e-16	3.1653e-15
Pcyt2	1.21642	1.09959e-25	6.66496e-24
Peritrophin-A	-1.06157	9.55526e-07	8.50247e-06
Pgant4	3.35784	1.12075e-20	4.70084e-19
Pgd	-1.64252	3.49604e-28	2.61624e-26
PGRP-SB1	-3.12581	8.4906e-60	3.39689e-57
PGRP-SD	-2.60562	4.06184e-57	1.36294e-54
Phk-3	-1.01848	8.15914e-08	8.83157e-07
phu	-1.13343	4.30334e-05	0.000276214
Pisd	-2.11896	5.59509e-60	2.328e-57
ple	-1.85177	2.25006e-54	6.15924e-52
Poc1	2.5567	3.40603e-19	1.21751e-17
ppl	-1.7094	1.31879e-48	2.85793e-46
Ppn	-2.52819	1.7264e-06	1.46956e-05
PPO1	-2.83165	8.41046e-05	0.000506575
Prat2	-1.37094	3.1964e-07	3.08432e-06
Prip	-1.12823	2.69848e-05	0.000181049
Prx2540-1	-2.649	5.54453e-27	3.76955e-25
Prx2540-2	-2.63856	5.79876e-37	7.63528e-35
Psf1	-1.30628	3.18021e-08	3.6634e-07
rad50	1.24347	5.03133e-37	6.70974e-35
regucalcin	-2.00021	4.63605e-17	1.37001e-15
REPTOR-BP	1.02656	1.26594e-11	2.29014e-10
rha	-3.74898	1.4714e-60	6.65458e-58
RnrL	-1.50788	1.30816e-15	3.41896e-14
rtv	-1.14319	1.77552e-09	2.42694e-08
ry	-1.02015	2.354e-17	7.08937e-16
scaRNA:PsiU2-38.40.42	-1.84662	0.000169401	0.000959755
scaRNA:PsiU2-55	-1.02309	0.00201796	0.00870626
Sclp	1.97352	3.27996e-44	6.09253e-42
Sec61beta	-1.04956	3.55997e-16	9.90127e-15
Ser7	-1.13253	4.03721e-22	1.89167e-20
serp	-1.05633	2.06206e-11	3.67287e-10
Shmt	-1.32466	9.14783e-07	8.16787e-06
shv	-1.09024	2.82555e-23	1.42676e-21
Sirup	1.06695	2.52878e-16	7.09012e-15
slif	-1.0114	2.68367e-20	1.06956e-18
slow	-1.32006	1.75078e-27	1.23051e-25
smp-30	-3.36189	1.18912e-63	6.18463e-61
snmRNA:763	-1.188	9.87465e-07	8.76417e-06
snoRNA:CG43051-a	-1.13104	8.19906e-11	1.33888e-09
snoRNA:Me28S-A1322	-1.126	0.000317881	0.0016983
snoRNA:Me28S-G2017	-1.36576	0.000587129	0.00292578
snoRNA:Me28S-G3255a	-1.33423	0.00881418	0.0305007
snoRNA:Or-CD9b	1.21571	0.00232287	0.00982613
snoRNA:Psi28S-2566	-1.27658	8.39303e-07	7.54575e-06
snoRNA:Psi28S-2648	-1.57759	0.000114736	0.000676581
snoRNA:Psi28S-3327b	-1.16243	0.00756001	0.0267662
snRNA:U5:34A	-1.87194	3.49308e-08	4.00165e-07
Sodh-1	-2.69964	1.64154e-33	1.6578e-31
SPE	-1.18065	4.47945e-25	2.57432e-23
Spn88Eb	1.7468	6.25534e-09	7.8966e-08
Sr-CI	-2.1586	5.95917e-06	4.55454e-05
srp	-1.23686	4.63743e-10	6.90108e-09
ssp7	-2.72732	2.76567e-42	4.87601e-40
su(r)	-1.27971	2.29751e-19	8.38551e-18
sxe2	-1.68057	6.45374e-34	6.78099e-32
Syx8	1.00749	6.62831e-10	9.56278e-09
Taldo	-1.36485	1.05495e-14	2.49967e-13
Tep2	-1.23765	5.03352e-17	1.47489e-15
Thor	2.60853	1.15265e-37	1.64245e-35
Tig	-1.4154	9.59504e-13	1.89029e-11
to	-5.00842	3.1742e-40	5.07969e-38
tobi	-5.07298	2.29027e-67	1.58823e-64
TotX	-2.11096	1.574e-05	0.000111607
trbl	1.11819	8.06643e-12	1.49035e-10
Tret1-2	-1.2701	9.45883e-09	1.16715e-07
Tsf1	-1.34063	8.96619e-20	3.44156e-18
tsl	-1.1825	3.81973e-16	1.05954e-14
Tsp29Fb	-1.02091	4.36505e-13	8.79947e-12
Tsp42Ed	1.39335	8.18461e-10	1.16148e-08
Tsp42Er	-1.1573	3.33366e-05	0.00022003
tw	-1.19553	6.50172e-07	5.94296e-06
Ugt58Fa	-1.05426	5.02221e-09	6.41782e-08
Ugt86Dd	-1.26314	2.36643e-31	2.12474e-29
UK114	-1.4494	5.4838e-08	6.09429e-07
v	-1.12049	4.9373e-07	4.58961e-06
vkg	-1.35754	1.08856e-10	1.76374e-09
yellow-c	-1.55954	8.18353e-56	2.43215e-53
yellow-e	-2.72007	2.27703e-145	2.36857e-141
yellow-f2	-1.50476	5.504e-19	1.92123e-17
Zw	-1.50921	2.28741e-26	1.4871e-24
