# Supplementary material for: RNA-binding protein syncrip regulates starvation-induced hyperactivity in adult Drosophila
Source: PLoS Genet. 2021 Feb 22;17(2):e1009396. doi: 10.1371/journal.pgen.1009396 (PMC7932510; doi:10.1371/journal.pgen.1009396)
Supplement: S7 Table — (XLSX) [file pgen.1009396.s015.xlsx]

## Sheet: Sheet1
clusterID	p	p.adjust	intron	logef	Food	Starvation	deltapsi	GeneSymbol	FlybaseID
clu_13711	0.0026039	0.0461004	chrmitochondrion_genome:12958:19494:clu_13711	0.28789	0.441544	0.418457	-0.0230867	.	.
clu_13711	0.0026039	0.0461004	chrmitochondrion_genome:13298:19495:clu_13711	-0.735415	0.0149835	0.00510359	-0.00987995	.	.
clu_13711	0.0026039	0.0461004	chrmitochondrion_genome:13189:19493:clu_13711	-1.45548	0.0117513	0.00194816	-0.0098031	.	.
clu_13711	0.0026039	0.0461004	chrmitochondrion_genome:13298:19486:clu_13711	-1.48983	0.00821964	0.00131666	-0.00690298	.	.
clu_13711	0.0026039	0.0461004	chrmitochondrion_genome:13296:19486:clu_13711	-1.48034	0.00555632	0.000898527	-0.0046578	.	.
clu_13711	0.0026039	0.0461004	chrmitochondrion_genome:13039:19494:clu_13711	-1.47797	0.00491662	0.000796966	-0.00411965	.	.
clu_13711	0.0026039	0.0461004	chrmitochondrion_genome:6971:19494:clu_13711	-0.408311	0.00730527	0.0034511	-0.00385418	.	.
clu_13711	0.0026039	0.0461004	chrmitochondrion_genome:13608:19494:clu_13711	-0.628386	0.00570063	0.00216106	-0.00353957	.	.
clu_13711	0.0026039	0.0461004	chrmitochondrion_genome:13297:19494:clu_13711	0.216373	0.0291903	0.0257546	-0.00343561	.	.
clu_13711	0.0026039	0.0461004	chrmitochondrion_genome:12958:19493:clu_13711	-0.026893	0.00786065	0.00543785	-0.0024228	.	.
clu_13711	0.0026039	0.0461004	chrmitochondrion_genome:13130:19494:clu_13711	0.0341094	0.00296256	0.00217836	-0.000784206	.	.
clu_13711	0.0026039	0.0461004	chrmitochondrion_genome:14019:19486:clu_13711	0.165019	0.00296087	0.00248161	-0.000479256	.	.
clu_13711	0.0026039	0.0461004	chrmitochondrion_genome:13190:19494:clu_13711	0.646	0.00490622	0.00665195	0.00174573	.	.
clu_13711	0.0026039	0.0461004	chrmitochondrion_genome:13607:19493:clu_13711	0.793905	0.00327154	0.00514268	0.00187113	.	.
clu_13711	0.0026039	0.0461004	chrmitochondrion_genome:13127:19491:clu_13711	1.21914	0.00327544	0.00787738	0.00460194	.	.
clu_13711	0.0026039	0.0461004	chrmitochondrion_genome:12955:19486:clu_13711	2.33551	0.00095062	0.00698155	0.00603093	.	.
clu_13711	0.0026039	0.0461004	chrmitochondrion_genome:12957:19493:clu_13711	0.380925	0.335084	0.348526	0.013442	.	.
clu_13711	0.0026039	0.0461004	chrmitochondrion_genome:13121:19486:clu_13711	1.0144	0.0178222	0.0349268	0.0171045	.	.
clu_13711	0.0026039	0.0461004	chrmitochondrion_genome:12955:19491:clu_13711	0.609377	0.0917384	0.119908	0.0281696	.	.
clu_14303	0.000214752	0.00936689	chr2R:7634545:7635048:clu_14303	-0.434245	0.241247	0.0916698	-0.149577	.	.
clu_14303	0.000214752	0.00936689	chr2R:7634545:7634777:clu_14303	-0.434229	0.14493	0.0550718	-0.0898583	.	.
clu_14303	0.000214752	0.00936689	chr2R:7634545:7634750:clu_14303	-0.434227	0.129203	0.049096	-0.0801075	.	.
clu_14303	0.000214752	0.00936689	chr2R:7634932:7635052:clu_14303	-0.434217	0.031077	0.011809	-0.019268	.	.
clu_14303	0.000214752	0.00936689	chr2R:7634545:7634600:clu_14303	-0.434245	0.0248002	0.00942363	-0.0153765	.	.
clu_14303	0.000214752	0.00936689	chr2R:7634545:7635052:clu_14303	0.511503	0.256138	0.250594	-0.0055438	.	.
clu_14303	0.000214752	0.00936689	chr2R:7634932:7635048:clu_14303	1.65966	0.172604	0.532336	0.359731	.	.
clu_7285	0.00138505	0.0320095	chr3L:23987462:23987518:clu_7285	-1.61467	0.748053	0.192971	-0.555082	.	.
clu_7285	0.00138505	0.0320095	chr3L:23986908:23987742:clu_7285	0.291438	0.133943	0.232429	0.0984858	.	.
clu_7285	0.00138505	0.0320095	chr3L:23987057:23987742:clu_7285	1.32323	0.118004	0.5746	0.456597	.	.
clu_7310	0.000535825	0.0174067	chr3L:25702140:25708449:clu_7310	-1.79353	0.0846373	0.011226	-0.0734113	.	.
clu_7310	0.000535825	0.0174067	chr3L:25673957:25708394:clu_7310	-0.741096	0.0833574	0.0316718	-0.0516856	.	.
clu_7310	0.000535825	0.0174067	chr3L:25671188:25708449:clu_7310	-0.230517	0.122618	0.0776291	-0.0449888	.	.
clu_7310	0.000535825	0.0174067	chr3L:25702140:25708394:clu_7310	-0.253879	0.117169	0.0724667	-0.0447027	.	.
clu_7310	0.000535825	0.0174067	chr3L:25671188:25753104:clu_7310	-2.06768	0.0475448	0.00479408	-0.0427507	.	.
clu_7310	0.000535825	0.0174067	chr3L:25671387:25671511:clu_7310	-0.304385	0.0370065	0.0217604	-0.015246	.	.
clu_7310	0.000535825	0.0174067	chr3L:25704592:25708449:clu_7310	0.16758	0.0396666	0.0373927	-0.00227388	.	.
clu_7310	0.000535825	0.0174067	chr3L:25671188:25704354:clu_7310	0.587287	0.0659784	0.0946324	0.028654	.	.
clu_7310	0.000535825	0.0174067	chr3L:25702140:25704354:clu_7310	1.37887	0.0176507	0.0558701	0.0382194	.	.
clu_7310	0.000535825	0.0174067	chr3L:25671188:25673497:clu_7310	1.61334	0.0159272	0.0637362	0.047809	.	.
clu_7310	0.000535825	0.0174067	chr3L:25671188:25708394:clu_7310	0.40728	0.311968	0.373742	0.0617743	.	.
clu_7310	0.000535825	0.0174067	chr3L:25701946:25701999:clu_7310	1.23673	0.0564761	0.155078	0.0986023	.	.
clu_7386	0.000439014	0.014931	chr4:66906:67144:clu_7386	-0.99797	0.612596	0.17687	-0.435727	.	.
clu_7386	0.000439014	0.014931	chr4:67021:67092:clu_7386	0.99797	0.387404	0.82313	0.435727	.	.
clu_8422	0.00231698	0.043244	chrX:4322720:4322961:clu_8422	-1.03183	0.894631	0.723158	-0.171473	.	.
clu_8422	0.00231698	0.043244	chrX:4322839:4322961:clu_8422	-1.03156	0.0941284	0.0761072	-0.0180211	.	.
clu_8422	0.00231698	0.043244	chrX:4322720:4322983:clu_8422	2.06339	0.0112408	0.200735	0.189494	.	.
clu_8702	0.000831168	0.0228058	chrX:6366231:6366847:clu_8702	-1.64322	0.391683	0.157756	-0.233927	.	.
clu_8702	0.000831168	0.0228058	chrX:6366231:6366823:clu_8702	0.856484	0.00896629	0.0439815	0.0350152	.	.
clu_8702	0.000831168	0.0228058	chrX:6366231:6366848:clu_8702	1.33025	0.01099	0.0865784	0.0755884	.	.
clu_8702	0.000831168	0.0228058	chrX:6366231:6366859:clu_8702	-0.543518	0.58836	0.711684	0.123324	.	.
clu_16922	3.1e-06	0.000628628	chr2R:24155042:24155804:clu_16922	-0.668612	0.732502	0.418273	-0.31423	AANAT1	FBgn0019643
clu_16922	3.1e-06	0.000628628	chr2R:24139861:24155804:clu_16922	0.668612	0.267498	0.581727	0.31423	AANAT1	FBgn0019643
clu_14386	0.000708859	0.0205264	chr2R:7983007:7984881:clu_14386	-0.449362	0.801311	0.621468	-0.179843	ACC	FBgn0033246
clu_14386	0.000708859	0.0205264	chr2R:7983007:7983476:clu_14386	0.449362	0.198689	0.378532	0.179843	ACC	FBgn0033246
clu_14387	0.00134128	0.0312074	chr2R:7985451:7986949:clu_14387	-1.51984	0.0714327	0.0146553	-0.0567774	ACC	FBgn0033246
clu_14387	0.00134128	0.0312074	chr2R:7985778:7987066:clu_14387	-0.598487	0.0909915	0.0469069	-0.0440846	ACC	FBgn0033246
clu_14387	0.00134128	0.0312074	chr2R:7985781:7987066:clu_14387	-0.108506	0.0764074	0.0642935	-0.0121139	ACC	FBgn0033246
clu_14387	0.00134128	0.0312074	chr2R:7985451:7989516:clu_14387	0.0816055	0.27835	0.283261	0.00491122	ACC	FBgn0033246
clu_14387	0.00134128	0.0312074	chr2R:7985778:7989516:clu_14387	0.47661	0.0109347	0.0165177	0.00558305	ACC	FBgn0033246
clu_14387	0.00134128	0.0312074	chr2R:7989820:7989876:clu_14387	1.21122	0.00902561	0.0284222	0.0193966	ACC	FBgn0033246
clu_14387	0.00134128	0.0312074	chr2R:7985451:7985602:clu_14387	0.225094	0.198946	0.233694	0.034748	ACC	FBgn0033246
clu_14387	0.00134128	0.0312074	chr2R:7985451:7987066:clu_14387	0.2323	0.263913	0.31225	0.0483371	ACC	FBgn0033246
clu_6012	0.000109215	0.0061653	chr3L:13021557:13021628:clu_6012	-0.621124	0.393448	0.157747	-0.235701	AdenoK	FBgn0036337
clu_6012	0.000109215	0.0061653	chr3L:13021557:13022438:clu_6012	0.621124	0.606552	0.842253	0.235701	AdenoK	FBgn0036337
clu_6549	0.00194859	0.0393156	chr3L:17754421:17764062:clu_6549	-0.359714	0.167649	0.0563437	-0.111305	Adgf-A2	FBgn0043025
clu_6549	0.00194859	0.0393156	chr3L:17763576:17764062:clu_6549	-0.359714	0.0871816	0.0293001	-0.0578815	Adgf-A2	FBgn0043025
clu_6549	0.00194859	0.0393156	chr3L:17754421:17755944:clu_6549	-0.359264	0.0422464	0.0142046	-0.0280418	Adgf-A2	FBgn0043025
clu_6549	0.00194859	0.0393156	chr3L:17754425:17763511:clu_6549	-0.359714	0.0288556	0.00969783	-0.0191578	Adgf-A2	FBgn0043025
clu_6549	0.00194859	0.0393156	chr3L:17755815:17755944:clu_6549	-0.359714	0.0235322	0.00790874	-0.0156235	Adgf-A2	FBgn0043025
clu_6549	0.00194859	0.0393156	chr3L:17754425:17755944:clu_6549	0.732227	0.0681889	0.0682939	0.000104978	Adgf-A2	FBgn0043025
clu_6549	0.00194859	0.0393156	chr3L:17754425:17764062:clu_6549	1.06589	0.582346	0.814251	0.231905	Adgf-A2	FBgn0043025
clu_5891	2.09e-05	0.00218919	chr3L:12201496:12203719:clu_5891	-2.22016	0.85081	0.78786	-0.0629497	Adk1	FBgn0022709
clu_5891	2.09e-05	0.00218919	chr3L:12201496:12202667:clu_5891	5.87003	1.49e-06	0.00449357	0.00449209	Adk1	FBgn0022709
clu_5891	2.09e-05	0.00218919	chr3L:12201862:12203719:clu_5891	-1.98401	0.0747471	0.0876533	0.0129062	Adk1	FBgn0022709
clu_5891	2.09e-05	0.00218919	chr3L:12201496:12201779:clu_5891	-1.66587	0.0744417	0.119993	0.0455514	Adk1	FBgn0022709
clu_16962	0.00137512	0.031887	chr2R:24024420:24024900:clu_16962	-0.812987	0.986456	0.962504	-0.023952	Adk2	FBgn0283494
clu_16962	0.00137512	0.031887	chr2R:24024605:24024900:clu_16962	-0.812987	0.00539108	0.00526018	-0.0001309	Adk2	FBgn0283494
clu_16962	0.00137512	0.031887	chr2R:24024605:24024680:clu_16962	1.1069	0.000708544	0.00471505	0.00400651	Adk2	FBgn0283494
clu_16962	0.00137512	0.031887	chr2R:24024806:24024900:clu_16962	0.519077	0.00744438	0.0275208	0.0200764	Adk2	FBgn0283494
clu_11735	0.00032804	0.0126213	chr2L:6713264:6713366:clu_11735	-9.54358	0.0435408	2.34e-10	-0.0435408	AkhR	FBgn0025595
clu_11735	0.00032804	0.0126213	chr2L:6713228:6713366:clu_11735	9.54358	0.956459	1	0.0435408	AkhR	FBgn0025595
clu_14253	0.00109875	0.027417	chr2R:7467050:7467483:clu_14253	-0.301598	0.869686	0.808327	-0.0613587	Aldh-III	FBgn0010548
clu_14253	0.00109875	0.027417	chr2R:7467050:7467221:clu_14253	-0.322711	0.0131169	0.0119367	-0.00118013	Aldh-III	FBgn0010548
clu_14253	0.00109875	0.027417	chr2R:7467316:7467474:clu_14253	0.525203	0.023223	0.0493422	0.0261192	Aldh-III	FBgn0010548
clu_14253	0.00109875	0.027417	chr2R:7467316:7467483:clu_14253	0.0991065	0.0939741	0.130394	0.0364197	Aldh-III	FBgn0010548
clu_14257	2.87e-05	0.00267846	chr2R:7473843:7474572:clu_14257	-0.641879	0.452805	0.218809	-0.233996	Aldh-III	FBgn0010548
clu_14257	2.87e-05	0.00267846	chr2R:7473843:7474626:clu_14257	-0.531037	0.0398772	0.0215287	-0.0183485	Aldh-III	FBgn0010548
clu_14257	2.87e-05	0.00267846	chr2R:7473843:7473995:clu_14257	-0.583964	0.0194779	0.00997355	-0.00950439	Aldh-III	FBgn0010548
clu_14257	2.87e-05	0.00267846	chr2R:7473843:7475342:clu_14257	0.311839	0.190284	0.238645	0.0483605	Aldh-III	FBgn0010548
clu_14257	2.87e-05	0.00267846	chr2R:7473843:7473916:clu_14257	0.423305	0.215841	0.302616	0.0867751	Aldh-III	FBgn0010548
clu_14257	2.87e-05	0.00267846	chr2R:7473843:7474005:clu_14257	1.02174	0.0817151	0.208428	0.126713	Aldh-III	FBgn0010548
clu_16936	0.000292985	0.0118675	chr2R:23958219:23958332:clu_16936	-8.70096	1	0.98175	-0.0182498	alpha-Catr	FBgn0029105
clu_16936	0.000292985	0.0118675	chr2R:23958219:23958396:clu_16936	8.70096	5.15e-10	0.0182498	0.0182498	alpha-Catr	FBgn0029105
clu_11237	0.00242904	0.0446102	chr2L:3022345:3022423:clu_11237	-0.957328	0.0416331	0.00636226	-0.0352709	alpha4GT1	FBgn0031491
clu_11237	0.00242904	0.0446102	chr2L:3022368:3022423:clu_11237	0.957328	0.958367	0.993638	0.0352709	alpha4GT1	FBgn0031491
clu_9706	0.00116532	0.0286627	chrX:13833022:13834815:clu_9706	-0.266876	0.474763	0.419505	-0.0552583	AMPdeam	FBgn0052626
clu_9706	0.00116532	0.0286627	chrX:13833031:13834815:clu_9706	-0.358732	0.243194	0.196029	-0.0471652	AMPdeam	FBgn0052626
clu_9706	0.00116532	0.0286627	chrX:13833031:13834171:clu_9706	0.100413	0.0829507	0.105826	0.0228751	AMPdeam	FBgn0052626
clu_9706	0.00116532	0.0286627	chrX:13834206:13834815:clu_9706	0.0753521	0.144363	0.179615	0.0352523	AMPdeam	FBgn0052626
clu_9706	0.00116532	0.0286627	chrX:13833022:13834171:clu_9706	0.449843	0.0547292	0.0990253	0.0442961	AMPdeam	FBgn0052626
clu_9709	0.000336875	0.012818	chrX:13837757:13837852:clu_9709	-0.704845	0.150943	0.0755054	-0.0754378	AMPdeam	FBgn0052626
clu_9709	0.000336875	0.012818	chrX:13837757:13845352:clu_9709	0.00316545	0.78832	0.800482	0.0121626	AMPdeam	FBgn0052626
clu_9709	0.000336875	0.012818	chrX:13837757:13839535:clu_9709	0.701679	0.0607372	0.124012	0.0632751	AMPdeam	FBgn0052626
clu_5241	2.01e-07	0.000138734	chr3L:7662890:7663259:clu_5241	-0.267506	0.288616	0.237512	-0.0511034	Ank2	FBgn0261788
clu_5241	2.01e-07	0.000138734	chr3L:7661506:7662471:clu_5241	-0.363498	0.119216	0.0891276	-0.0300885	Ank2	FBgn0261788
clu_5241	2.01e-07	0.000138734	chr3L:7661506:7663259:clu_5241	-0.333415	0.0299569	0.0230802	-0.00687673	Ank2	FBgn0261788
clu_5241	2.01e-07	0.000138734	chr3L:7662298:7662471:clu_5241	-0.343686	0.0116383	0.00887506	-0.00276325	Ank2	FBgn0261788
clu_5241	2.01e-07	0.000138734	chr3L:7661506:7661981:clu_5241	-0.345959	0.00498866	0.00379558	-0.00119308	Ank2	FBgn0261788
clu_5241	2.01e-07	0.000138734	chr3L:7661500:7662471:clu_5241	-0.329174	0.00484343	0.00374746	-0.00109597	Ank2	FBgn0261788
clu_5241	2.01e-07	0.000138734	chr3L:7656203:7661981:clu_5241	0.0777594	0.00510761	0.0059365	0.000828891	Ank2	FBgn0261788
clu_5241	2.01e-07	0.000138734	chr3L:7656298:7656375:clu_5241	0.597189	0.00249448	0.00487393	0.00237944	Ank2	FBgn0261788
clu_5241	2.01e-07	0.000138734	chr3L:7656203:7663259:clu_5241	0.224697	0.00718576	0.00967386	0.0024881	Ank2	FBgn0261788
clu_5241	2.01e-07	0.000138734	chr3L:7656203:7656271:clu_5241	0.954397	0.00311142	0.0086894	0.00557798	Ank2	FBgn0261788
clu_5241	2.01e-07	0.000138734	chr3L:7656203:7662471:clu_5241	0.0527211	0.0815658	0.0924585	0.0108927	Ank2	FBgn0261788
clu_5241	2.01e-07	0.000138734	chr3L:7656203:7656375:clu_5241	0.0764741	0.441276	0.51223	0.0709539	Ank2	FBgn0261788
clu_9057	0.00122707	0.0297564	chrX:9109756:9110822:clu_9057	-1.10069	0.267194	0.161224	-0.10597	AP-1gamma	FBgn0030089
clu_9057	0.00122707	0.0297564	chrX:9109944:9110822:clu_9057	-1.63906	0.0445596	0.015694	-0.0288656	AP-1gamma	FBgn0030089
clu_9057	0.00122707	0.0297564	chrX:9110561:9110618:clu_9057	-1.12357	0.0288357	0.0170059	-0.0118298	AP-1gamma	FBgn0030089
clu_9057	0.00122707	0.0297564	chrX:9109884:9110822:clu_9057	-0.676568	0.0430731	0.0397196	-0.00335351	AP-1gamma	FBgn0030089
clu_9057	0.00122707	0.0297564	chrX:9109694:9110885:clu_9057	-0.262507	0.0113941	0.0158966	0.00450246	AP-1gamma	FBgn0030089
clu_9057	0.00122707	0.0297564	chrX:9109987:9110822:clu_9057	5.26259	0.00016582	0.058047	0.0578812	AP-1gamma	FBgn0030089
clu_9057	0.00122707	0.0297564	chrX:9109694:9110822:clu_9057	-0.460193	0.604778	0.692412	0.0876349	AP-1gamma	FBgn0030089
clu_7774	7.08e-05	0.00454783	chr4:1065183:1065856:clu_7774	-2.12633	0.955116	0.45367	-0.501446	apolpp	FBgn0087002
clu_7774	7.08e-05	0.00454783	chr4:1056628:1057496:clu_7774	0.974553	0.00937149	0.0988981	0.0895266	apolpp	FBgn0087002
clu_7774	7.08e-05	0.00454783	chr4:1057556:1057654:clu_7774	1.15177	0.0355125	0.447431	0.411919	apolpp	FBgn0087002
clu_3978	9.36e-07	0.000322329	chr3R:30447578:30448346:clu_3978	-0.790933	0.80408	0.558616	-0.245464	aralar1	FBgn0028646
clu_3978	9.36e-07	0.000322329	chr3R:30447578:30447753:clu_3978	0.258696	0.11172	0.221714	0.109994	aralar1	FBgn0028646
clu_3978	9.36e-07	0.000322329	chr3R:30447788:30448346:clu_3978	0.532237	0.0841998	0.21967	0.13547	aralar1	FBgn0028646
clu_3980	1.13e-06	0.000371016	chr3R:30449959:30450229:clu_3980	-0.810842	0.451885	0.198957	-0.252928	aralar1	FBgn0028646
clu_3980	1.13e-06	0.000371016	chr3R:30449959:30453428:clu_3980	0.182182	0.324438	0.385592	0.0611538	aralar1	FBgn0028646
clu_3980	1.13e-06	0.000371016	chr3R:30449959:30455651:clu_3980	0.62866	0.223677	0.415451	0.191774	aralar1	FBgn0028646
clu_5924	0.00044688	0.015013	chr3L:12415869:12415945:clu_5924	-0.404005	0.358471	0.237671	-0.1208	ArfGAP1	FBgn0020655
clu_5924	0.00044688	0.015013	chr3L:12416004:12416275:clu_5924	-0.20275	0.313771	0.254413	-0.0593584	ArfGAP1	FBgn0020655
clu_5924	0.00044688	0.015013	chr3L:12416160:12416275:clu_5924	0.137643	0.0276788	0.0315431	0.00386429	ArfGAP1	FBgn0020655
clu_5924	0.00044688	0.015013	chr3L:12415869:12416275:clu_5924	0.469112	0.300079	0.476373	0.176294	ArfGAP1	FBgn0020655
clu_5472	7.03e-06	0.00104332	chr3L:9050359:9057543:clu_5472	-0.20326	0.821953	0.783364	-0.0385884	Argk	FBgn0000116
clu_5472	7.03e-06	0.00104332	chr3L:9062467:9064464:clu_5472	-0.173017	0.028731	0.0282229	-0.000508077	Argk	FBgn0000116
clu_5472	7.03e-06	0.00104332	chr3L:9050359:9051130:clu_5472	-0.164217	0.0033647	0.00333441	-3.03e-05	Argk	FBgn0000116
clu_5472	7.03e-06	0.00104332	chr3L:9060461:9064464:clu_5472	0.143904	0.00408038	0.00550287	0.00142249	Argk	FBgn0000116
clu_5472	7.03e-06	0.00104332	chr3L:9050359:9060082:clu_5472	0.314317	0.00424994	0.00679643	0.00254649	Argk	FBgn0000116
clu_5472	7.03e-06	0.00104332	chr3L:9050359:9061907:clu_5472	-0.0393911	0.0445318	0.0499983	0.00546644	Argk	FBgn0000116
clu_5472	7.03e-06	0.00104332	chr3L:9050359:9064464:clu_5472	0.121665	0.0930893	0.122781	0.0296914	Argk	FBgn0000116
clu_10985	0.000274248	0.0113099	chr2L:864794:867814:clu_10985	-5.98687	0.0452268	4.58e-06	-0.0452223	aru	FBgn0029095
clu_10985	0.000274248	0.0113099	chr2L:864794:864877:clu_10985	2.70228	0.0567985	0.0341271	-0.0226715	aru	FBgn0029095
clu_10985	0.000274248	0.0113099	chr2L:864794:868032:clu_10985	3.28459	0.897975	0.965868	0.0678937	aru	FBgn0029095
clu_6875	0.00217315	0.0413438	chr3L:20316683:20316745:clu_6875	0.52888	0.327922	0.14644	-0.181481	asRNA:CR43875	FBgn0264467
clu_6875	0.00217315	0.0413438	chr3L:20316831:20316891:clu_6875	-5.46929	0.15187	0.000168419	-0.151702	asRNA:CR43875	FBgn0264467
clu_6875	0.00217315	0.0413438	chr3L:20315538:20316891:clu_6875	1.07782	0.200334	0.154898	-0.0454353	asRNA:CR43875	FBgn0264467
clu_6875	0.00217315	0.0413438	chr3L:20316677:20316745:clu_6875	1.27273	0.164889	0.154929	-0.00995971	asRNA:CR43875	FBgn0264467
clu_6875	0.00217315	0.0413438	chr3L:20316683:20316891:clu_6875	2.58985	0.154986	0.543564	0.388578	asRNA:CR43875	FBgn0264467
clu_2579	0.000301505	0.0118675	chr3R:20966613:20967108:clu_2579	-0.332607	0.357721	0.266677	-0.0910442	Atpalpha	FBgn0002921
clu_2579	0.000301505	0.0118675	chr3R:20966613:20968392:clu_2579	0.0430383	0.0893174	0.0969432	0.00762582	Atpalpha	FBgn0002921
clu_2579	0.000301505	0.0118675	chr3R:20966613:20966805:clu_2579	0.231072	0.129354	0.169443	0.0400889	Atpalpha	FBgn0002921
clu_2579	0.000301505	0.0118675	chr3R:20966613:20970883:clu_2579	0.0584964	0.423607	0.466936	0.0433295	Atpalpha	FBgn0002921
clu_2580	0.000143672	0.00722242	chr3R:20967202:20973173:clu_2580	-0.365727	0.392537	0.288577	-0.10396	Atpalpha	FBgn0002921
clu_2580	0.000143672	0.00722242	chr3R:20968486:20973173:clu_2580	0.030408	0.0936393	0.102301	0.00866149	Atpalpha	FBgn0002921
clu_2580	0.000143672	0.00722242	chr3R:20970977:20973173:clu_2580	0.0458838	0.386315	0.428631	0.0423158	Atpalpha	FBgn0002921
clu_2580	0.000143672	0.00722242	chr3R:20966899:20973173:clu_2580	0.289435	0.127509	0.180492	0.0529822	Atpalpha	FBgn0002921
clu_1406	0.00211971	0.0408637	chr3R:12754790:12777747:clu_1406	0.930781	0.331213	0.293399	-0.0378142	beat-Vc	FBgn0038084
clu_1406	0.00211971	0.0408637	chr3R:12778421:12783105:clu_1406	-1.66818	0.0320086	0.00210815	-0.0299005	beat-Vc	FBgn0038084
clu_1406	0.00211971	0.0408637	chr3R:12778421:12782833:clu_1406	-1.67042	0.0214527	0.00140976	-0.0200429	beat-Vc	FBgn0038084
clu_1406	0.00211971	0.0408637	chr3R:12752626:12754631:clu_1406	1.05856	0.368803	0.371226	0.00242274	beat-Vc	FBgn0038084
clu_1406	0.00211971	0.0408637	chr3R:12778421:12783063:clu_1406	1.34926	0.246522	0.331857	0.0853348	beat-Vc	FBgn0038084
clu_10301	0.000683635	0.0202061	chrX:17667738:17668276:clu_10301	-0.277127	0.251006	0.179301	-0.0717051	beta-Spec	FBgn0250788
clu_10301	0.000683635	0.0202061	chrX:17667738:17668107:clu_10301	0.0536731	0.336538	0.334655	-0.00188312	beta-Spec	FBgn0250788
clu_10301	0.000683635	0.0202061	chrX:17668157:17668276:clu_10301	0.223454	0.412456	0.486044	0.0735882	beta-Spec	FBgn0250788
clu_8436	0.00122198	0.0297378	chrX:4482384:4482520:clu_8436	-0.801116	0.886802	0.612125	-0.274677	bi	FBgn0000179
clu_8436	0.00122198	0.0297378	chrX:4482384:4482517:clu_8436	0.801116	0.113198	0.387875	0.274677	bi	FBgn0000179
clu_5504	0.00271105	0.047446	chr3L:9106517:9107342:clu_5504	-1.22315	0.544943	0.434113	-0.11083	bol	FBgn0011206
clu_5504	0.00271105	0.047446	chr3L:9107155:9107342:clu_5504	-0.919985	0.451648	0.487207	0.0355588	bol	FBgn0011206
clu_5504	0.00271105	0.047446	chr3L:9102807:9107342:clu_5504	2.14313	0.00340926	0.0786807	0.0752714	bol	FBgn0011206
clu_12594	0.000190848	0.00876246	chr2L:12299394:12304446:clu_12594	-0.794951	0.4099	0.192891	-0.217008	bru1	FBgn0000114
clu_12594	0.000190848	0.00876246	chr2L:12300396:12300610:clu_12594	0.175292	0.19942	0.247615	0.0481943	bru1	FBgn0000114
clu_12594	0.000190848	0.00876246	chr2L:12300621:12304446:clu_12594	0.246707	0.176202	0.234981	0.0587791	bru1	FBgn0000114
clu_12594	0.000190848	0.00876246	chr2L:12299394:12300361:clu_12594	0.372952	0.214478	0.324512	0.110035	bru1	FBgn0000114
clu_11960	0.000859023	0.0234765	chr2L:8088453:8089394:clu_11960	0.20265	0.0411646	0.0291328	-0.0120318	Bsg	FBgn0261822
clu_11960	0.000859023	0.0234765	chr2L:8084056:8089185:clu_11960	-0.0373488	0.0228948	0.0127458	-0.0101491	Bsg	FBgn0261822
clu_11960	0.000859023	0.0234765	chr2L:8088453:8089357:clu_11960	-0.531821	0.010588	0.00359499	-0.00699306	Bsg	FBgn0261822
clu_11960	0.000859023	0.0234765	chr2L:8083636:8089185:clu_11960	0.236636	0.0218609	0.0160061	-0.00585476	Bsg	FBgn0261822
clu_11960	0.000859023	0.0234765	chr2L:8083521:8089357:clu_11960	-1.03213	0.00681153	0.00140231	-0.00540923	Bsg	FBgn0261822
clu_11960	0.000859023	0.0234765	chr2L:8083457:8089185:clu_11960	-0.0302298	0.0112047	0.0062823	-0.00492236	Bsg	FBgn0261822
clu_11960	0.000859023	0.0234765	chr2L:8088516:8089394:clu_11960	-1.06259	0.00537633	0.00107364	-0.00430269	Bsg	FBgn0261822
clu_11960	0.000859023	0.0234765	chr2L:8083636:8089394:clu_11960	-1.06125	0.00522737	0.00104529	-0.00418208	Bsg	FBgn0261822
clu_11960	0.000859023	0.0234765	chr2L:8088516:8089185:clu_11960	-1.05746	0.00418604	0.000840236	-0.00334581	Bsg	FBgn0261822
clu_11960	0.000859023	0.0234765	chr2L:8083521:8089058:clu_11960	-1.02545	0.00293903	0.000609125	-0.00232991	Bsg	FBgn0261822
clu_11960	0.000859023	0.0234765	chr2L:8088453:8089185:clu_11960	0.515204	0.0681966	0.0659723	-0.00222429	Bsg	FBgn0261822
clu_11960	0.000859023	0.0234765	chr2L:8088370:8089185:clu_11960	-0.190189	0.00352359	0.00168359	-0.00184	Bsg	FBgn0261822
clu_11960	0.000859023	0.0234765	chr2L:8105270:8105692:clu_11960	0.0179494	0.00285521	0.0016799	-0.00117532	Bsg	FBgn0261822
clu_11960	0.000859023	0.0234765	chr2L:8089736:8105692:clu_11960	0.547725	0.481901	0.481594	-0.000307627	Bsg	FBgn0261822
clu_11960	0.000859023	0.0234765	chr2L:8083943:8089185:clu_11960	1.20767	0.00134127	0.00259328	0.00125201	Bsg	FBgn0261822
clu_11960	0.000859023	0.0234765	chr2L:8103503:8105692:clu_11960	0.813071	0.034118	0.0444574	0.0103394	Bsg	FBgn0261822
clu_11960	0.000859023	0.0234765	chr2L:8083521:8089394:clu_11960	0.805133	0.0395488	0.0511266	0.0115778	Bsg	FBgn0261822
clu_11960	0.000859023	0.0234765	chr2L:8083521:8089185:clu_11960	0.616841	0.194789	0.208595	0.0138059	Bsg	FBgn0261822
clu_11960	0.000859023	0.0234765	chr2L:8089736:8102300:clu_11960	1.0656	0.0414727	0.0695655	0.0280928	Bsg	FBgn0261822
clu_7668	0.000370041	0.013413	chr4:737909:739949:clu_7668	-2.23957	0.175771	0.0323047	-0.143466	bt	FBgn0005666
clu_7668	0.000370041	0.013413	chr4:739981:742403:clu_7668	-0.957155	0.247283	0.163855	-0.083428	bt	FBgn0005666
clu_7668	0.000370041	0.013413	chr4:737909:742403:clu_7668	-0.539059	0.554949	0.558593	0.00364416	bt	FBgn0005666
clu_7668	0.000370041	0.013413	chr4:738988:739949:clu_7668	1.80242	0.0117194	0.122642	0.110923	bt	FBgn0005666
clu_7668	0.000370041	0.013413	chr4:737909:738953:clu_7668	1.93336	0.0102779	0.122605	0.112327	bt	FBgn0005666
clu_1683	0.000573635	0.0178397	chr3R:14821283:14823863:clu_1683	-0.983777	0.0812896	0.0237386	-0.0575511	btsz	FBgn0266756
clu_1683	0.000573635	0.0178397	chr3R:14810286:14811502:clu_1683	-0.970837	0.0548	0.0162114	-0.0385887	btsz	FBgn0266756
clu_1683	0.000573635	0.0178397	chr3R:14808811:14809267:clu_1683	0.104584	0.0389327	0.0337601	-0.00517264	btsz	FBgn0266756
clu_1683	0.000573635	0.0178397	chr3R:14808811:14823863:clu_1683	0.226655	0.230645	0.225969	-0.00467659	btsz	FBgn0266756
clu_1683	0.000573635	0.0178397	chr3R:14808811:14809591:clu_1683	0.266447	0.12863	0.131137	0.00250766	btsz	FBgn0266756
clu_1683	0.000573635	0.0178397	chr3R:14808811:14814249:clu_1683	0.287124	0.397337	0.413546	0.0162092	btsz	FBgn0266756
clu_1683	0.000573635	0.0178397	chr3R:14810287:14811507:clu_1683	1.0698	0.0683653	0.155637	0.0872721	btsz	FBgn0266756
clu_13359	0.00225002	0.0424546	chr2L:20066898:20069048:clu_13359	-3.13317	0.988289	0.964313	-0.0239769	bwa	FBgn0045064
clu_13359	0.00225002	0.0424546	chr2L:20066898:20069053:clu_13359	-3.13317	0.0117085	0.0114245	-0.000284061	bwa	FBgn0045064
clu_13359	0.00225002	0.0424546	chr2L:20066902:20069048:clu_13359	6.26635	2.06e-06	0.024263	0.024261	bwa	FBgn0045064
clu_12098	0.00215664	0.0412577	chr2L:8945122:8945358:clu_12098	0.960845	0.6011	0.568764	-0.032336	C1GalTA	FBgn0032078
clu_12098	0.00215664	0.0412577	chr2L:8945534:8946463:clu_12098	-2.1256	0.0282685	0.00122142	-0.027047	C1GalTA	FBgn0032078
clu_12098	0.00215664	0.0412577	chr2L:8945534:8950978:clu_12098	1.16475	0.370632	0.430015	0.059383	C1GalTA	FBgn0032078
clu_12914	0.000216689	0.00938575	chr2L:16166451:16171972:clu_12914	-0.770138	0.0771007	0.0215785	-0.0555222	Ca-alpha1D	FBgn0001991
clu_12914	0.000216689	0.00938575	chr2L:16171048:16171709:clu_12914	-0.123144	0.0831267	0.0444312	-0.0386954	Ca-alpha1D	FBgn0001991
clu_12914	0.000216689	0.00938575	chr2L:16171813:16171972:clu_12914	-0.173284	0.067638	0.0343845	-0.0332534	Ca-alpha1D	FBgn0001991
clu_12914	0.000216689	0.00938575	chr2L:16169906:16170262:clu_12914	-0.767355	0.00861557	0.00241799	-0.00619758	Ca-alpha1D	FBgn0001991
clu_12914	0.000216689	0.00938575	chr2L:16171144:16171972:clu_12914	0.364632	0.0247722	0.0215651	-0.00320711	Ca-alpha1D	FBgn0001991
clu_12914	0.000216689	0.00938575	chr2L:16169906:16170259:clu_12914	0.599404	0.556436	0.612578	0.0561428	Ca-alpha1D	FBgn0001991
clu_12914	0.000216689	0.00938575	chr2L:16171048:16171972:clu_12914	0.869885	0.182311	0.263044	0.080733	Ca-alpha1D	FBgn0001991
clu_12949	0.00224296	0.0424376	chr2L:16314858:16322960:clu_12949	-1.34185	0.998796	0.982656	-0.0161394	cact	FBgn0000250
clu_12949	0.00224296	0.0424376	chr2L:16314858:16318075:clu_12949	1.34185	0.0012042	0.0173436	0.0161394	cact	FBgn0000250
clu_7546	0.00232562	0.0432816	chr4:450296:450371:clu_7546	-0.753871	0.00445816	0.000990516	-0.00346764	CaMKI	FBgn0016126
clu_7546	0.00232562	0.0432816	chr4:450316:450371:clu_7546	0.753871	0.995542	0.999009	0.00346764	CaMKI	FBgn0016126
clu_7547	0.00147087	0.0325828	chr4:452890:452976:clu_7547	-1.34246	0.00229524	0.000156933	-0.0021383	CaMKI	FBgn0016126
clu_7547	0.00147087	0.0325828	chr4:452890:452972:clu_7547	1.34246	0.997705	0.999843	0.0021383	CaMKI	FBgn0016126
clu_14676	0.00198132	0.039681	chr2R:9477137:9477374:clu_14676	-0.755856	0.0362036	0.0119418	-0.0242618	Camta	FBgn0259234
clu_14676	0.00198132	0.039681	chr2R:9477137:9477219:clu_14676	0.335112	0.490032	0.481219	-0.00881303	Camta	FBgn0259234
clu_14676	0.00198132	0.039681	chr2R:9477246:9477374:clu_14676	0.420744	0.473765	0.50684	0.0330749	Camta	FBgn0259234
clu_14879	2.23e-05	0.00222369	chr2R:10284801:10287074:clu_14879	-0.301456	0.0610488	0.0355886	-0.0254602	CAP	FBgn0033504
clu_14879	2.23e-05	0.00222369	chr2R:10294182:10294612:clu_14879	0.0364303	0.120749	0.0986871	-0.0220622	CAP	FBgn0033504
clu_14879	2.23e-05	0.00222369	chr2R:10281729:10282042:clu_14879	-1.7861	0.0243926	0.00322194	-0.0211706	CAP	FBgn0033504
clu_14879	2.23e-05	0.00222369	chr2R:10287280:10293622:clu_14879	-0.260259	0.0494189	0.0300205	-0.0193984	CAP	FBgn0033504
clu_14879	2.23e-05	0.00222369	chr2R:10288271:10292495:clu_14879	-0.342684	0.033809	0.018913	-0.014896	CAP	FBgn0033504
clu_14879	2.23e-05	0.00222369	chr2R:10275847:10279299:clu_14879	-0.174708	0.0312585	0.0206846	-0.0105739	CAP	FBgn0033504
clu_14879	2.23e-05	0.00222369	chr2R:10281729:10282048:clu_14879	-1.78005	0.0109561	0.00145594	-0.00950016	CAP	FBgn0033504
clu_14879	2.23e-05	0.00222369	chr2R:10284801:10294612:clu_14879	-0.188673	0.020908	0.0136435	-0.00726445	CAP	FBgn0033504
clu_14879	2.23e-05	0.00222369	chr2R:10287280:10294612:clu_14879	-0.253834	0.0150363	0.00919297	-0.00584331	CAP	FBgn0033504
clu_14879	2.23e-05	0.00222369	chr2R:10293439:10293622:clu_14879	0.182031	0.0895617	0.0846704	-0.00489129	CAP	FBgn0033504
clu_14879	2.23e-05	0.00222369	chr2R:10291137:10293622:clu_14879	-1.77881	0.00507177	0.000674821	-0.00439695	CAP	FBgn0033504
clu_14879	2.23e-05	0.00222369	chr2R:10276263:10282042:clu_14879	-0.0831356	0.0143888	0.0104345	-0.00395425	CAP	FBgn0033504
clu_14879	2.23e-05	0.00222369	chr2R:10272080:10292495:clu_14879	0.0438755	0.0199286	0.0164091	-0.00351945	CAP	FBgn0033504
clu_14879	2.23e-05	0.00222369	chr2R:10293439:10294150:clu_14879	0.0475247	0.00512563	0.00423586	-0.000889773	CAP	FBgn0033504
clu_14879	2.23e-05	0.00222369	chr2R:10281729:10285410:clu_14879	0.689303	0.00438503	0.00688474	0.00249971	CAP	FBgn0033504
clu_14879	2.23e-05	0.00222369	chr2R:10272080:10293622:clu_14879	1.1148	0.00439912	0.0105699	0.00617076	CAP	FBgn0033504
clu_14879	2.23e-05	0.00222369	chr2R:10293439:10294612:clu_14879	0.77516	0.00907598	0.0155273	0.0064513	CAP	FBgn0033504
clu_14879	2.23e-05	0.00222369	chr2R:10293933:10294612:clu_14879	0.51517	0.023988	0.0316434	0.00765543	CAP	FBgn0033504
clu_14879	2.23e-05	0.00222369	chr2R:10294182:10294447:clu_14879	2.66221	0.000853306	0.00963475	0.00878144	CAP	FBgn0033504
clu_14879	2.23e-05	0.00222369	chr2R:10293933:10294150:clu_14879	0.38489	0.0942522	0.109144	0.0148922	CAP	FBgn0033504
clu_14879	2.23e-05	0.00222369	chr2R:10284801:10285410:clu_14879	0.498324	0.361393	0.468763	0.10737	CAP	FBgn0033504
clu_6019	0.00143082	0.032098	chr3L:13265392:13275562:clu_6019	-1.11528	0.510826	0.496011	-0.014815	caps	FBgn0023095
clu_6019	0.00143082	0.032098	chr3L:13251211:13265180:clu_6019	-1.11528	0.488084	0.473928	-0.0141556	caps	FBgn0023095
clu_6019	0.00143082	0.032098	chr3L:13251211:13275562:clu_6019	2.23057	0.0010907	0.0300613	0.0289706	caps	FBgn0023095
clu_1489	2.81e-11	4.83e-08	chr3R:13391945:13392831:clu_1489	-0.941746	0.802408	0.369993	-0.432416	CCHa2	FBgn0038147
clu_1489	2.81e-11	4.83e-08	chr3R:13391945:13392790:clu_1489	-0.179688	0.0329824	0.0325865	-0.000395899	CCHa2	FBgn0038147
clu_1489	2.81e-11	4.83e-08	chr3R:13391945:13395061:clu_1489	1.12143	0.164609	0.597421	0.432811	CCHa2	FBgn0038147
clu_688	1.56e-10	2.15e-07	chr3R:7974865:7975137:clu_688	-0.533477	0.46331	0.279296	-0.184015	CD98hc	FBgn0037533
clu_688	1.56e-10	2.15e-07	chr3R:7975059:7975137:clu_688	0.254261	0.254552	0.337349	0.082797	CD98hc	FBgn0037533
clu_688	1.56e-10	2.15e-07	chr3R:7974865:7975054:clu_688	0.279216	0.282137	0.383355	0.101218	CD98hc	FBgn0037533
clu_7027	0.000979687	0.0258369	chr3L:21214376:21215373:clu_7027	-0.290234	0.58267	0.467375	-0.115296	CG10508	FBgn0037060
clu_7027	0.000979687	0.0258369	chr3L:21214376:21214612:clu_7027	0.04212	0.159727	0.178632	0.0189054	CG10508	FBgn0037060
clu_7027	0.000979687	0.0258369	chr3L:21215112:21215373:clu_7027	0.248114	0.257603	0.353993	0.0963901	CG10508	FBgn0037060
clu_16025	0.000592643	0.0182211	chr2R:17395026:17403892:clu_16025	-2.54123	0.0344651	0.00191163	-0.0325535	CG10939	FBgn0010620
clu_16025	0.000592643	0.0182211	chr2R:17402772:17403889:clu_16025	2.16698	0.00187427	0.0115241	0.00964982	CG10939	FBgn0010620
clu_16025	0.000592643	0.0182211	chr2R:17395026:17403889:clu_16025	0.374249	0.963661	0.986564	0.0229036	CG10939	FBgn0010620
clu_4564	0.000353584	0.0130952	chr3L:2485228:2495011:clu_4564	-0.937139	0.556172	0.325391	-0.230781	CG1146	FBgn0035346
clu_4564	0.000353584	0.0130952	chr3L:2490488:2490623:clu_4564	-0.965616	0.0105729	0.00601207	-0.00456085	CG1146	FBgn0035346
clu_4564	0.000353584	0.0130952	chr3L:2494765:2495011:clu_4564	-0.417575	0.111351	0.109531	-0.00182068	CG1146	FBgn0035346
clu_4564	0.000353584	0.0130952	chr3L:2490896:2490980:clu_4564	-0.212922	0.00549656	0.00663454	0.00113798	CG1146	FBgn0035346
clu_4564	0.000353584	0.0130952	chr3L:2490496:2490980:clu_4564	-0.146622	0.0139839	0.018036	0.00405215	CG1146	FBgn0035346
clu_4564	0.000353584	0.0130952	chr3L:2490847:2490980:clu_4564	0.591514	0.00544231	0.0146847	0.0092424	CG1146	FBgn0035346
clu_4564	0.000353584	0.0130952	chr3L:2494945:2495011:clu_4564	1.71803	0.00183707	0.0152914	0.0134543	CG1146	FBgn0035346
clu_4564	0.000353584	0.0130952	chr3L:2488906:2490980:clu_4564	0.307171	0.0166402	0.0337872	0.017147	CG1146	FBgn0035346
clu_4564	0.000353584	0.0130952	chr3L:2489009:2490980:clu_4564	-0.1189	0.0608949	0.0807484	0.0198535	CG1146	FBgn0035346
clu_4564	0.000353584	0.0130952	chr3L:2490488:2490980:clu_4564	0.182063	0.217608	0.389884	0.172275	CG1146	FBgn0035346
clu_4652	0.00277085	0.0480676	chr3L:3078044:3083733:clu_4652	-2.81195	0.0491155	0.00189995	-0.0472156	CG11486	FBgn0035397
clu_4652	0.00277085	0.0480676	chr3L:3078187:3083733:clu_4652	0.340381	0.015283	0.0138284	-0.00145461	CG11486	FBgn0035397
clu_4652	0.00277085	0.0480676	chr3L:3073478:3079986:clu_4652	0.472089	0.0123936	0.0127926	0.000399047	CG11486	FBgn0035397
clu_4652	0.00277085	0.0480676	chr3L:3080028:3083733:clu_4652	0.939206	0.00912	0.0150184	0.00589842	CG11486	FBgn0035397
clu_4652	0.00277085	0.0480676	chr3L:3073478:3083733:clu_4652	0.45173	0.727985	0.736281	0.00829601	CG11486	FBgn0035397
clu_4652	0.00277085	0.0480676	chr3L:3082227:3083733:clu_4652	0.608542	0.186103	0.22018	0.0340767	CG11486	FBgn0035397
clu_4665	0.000501468	0.0165244	chr3L:3133338:3139751:clu_4665	-0.00540591	0.405871	0.36449	-0.041381	CG11537	FBgn0035400
clu_4665	0.000501468	0.0165244	chr3L:3131204:3142828:clu_4665	-0.128619	0.174868	0.138834	-0.0360335	CG11537	FBgn0035400
clu_4665	0.000501468	0.0165244	chr3L:3133334:3133949:clu_4665	-0.393289	0.023151	0.0141062	-0.00904472	CG11537	FBgn0035400
clu_4665	0.000501468	0.0165244	chr3L:3133338:3139835:clu_4665	-3.5628	0.00910498	0.000233142	-0.00887184	CG11537	FBgn0035400
clu_4665	0.000501468	0.0165244	chr3L:3133338:3133949:clu_4665	-0.00762916	0.0174668	0.0156512	-0.00181568	CG11537	FBgn0035400
clu_4665	0.000501468	0.0165244	chr3L:3133418:3139751:clu_4665	-0.270465	0.00324089	0.00223279	-0.0010081	CG11537	FBgn0035400
clu_4665	0.000501468	0.0165244	chr3L:3133338:3139808:clu_4665	0.179546	0.00358106	0.0038693	0.000288244	CG11537	FBgn0035400
clu_4665	0.000501468	0.0165244	chr3L:3133338:3140247:clu_4665	0.415509	0.00313023	0.00428228	0.00115205	CG11537	FBgn0035400
clu_4665	0.000501468	0.0165244	chr3L:3134058:3139751:clu_4665	1.37003	0.00131215	0.00466259	0.00335044	CG11537	FBgn0035400
clu_4665	0.000501468	0.0165244	chr3L:3131204:3139751:clu_4665	1.10125	0.00409762	0.0111287	0.00703106	CG11537	FBgn0035400
clu_4665	0.000501468	0.0165244	chr3L:3133244:3133949:clu_4665	1.02752	0.0148097	0.0373626	0.0225529	CG11537	FBgn0035400
clu_4665	0.000501468	0.0165244	chr3L:3131204:3132309:clu_4665	0.27435	0.339367	0.403147	0.0637801	CG11537	FBgn0035400
clu_14966	0.00231644	0.043244	chr2R:10829960:10831378:clu_14966	-0.910355	0.392916	0.292274	-0.100642	CG12344	FBgn0033558
clu_14966	0.00231644	0.043244	chr2R:10829960:10830959:clu_14966	1.02089	0.00585856	0.0300616	0.024203	CG12344	FBgn0033558
clu_14966	0.00231644	0.043244	chr2R:10831048:10831378:clu_14966	0.431146	0.0175517	0.0499361	0.0323844	CG12344	FBgn0033558
clu_14966	0.00231644	0.043244	chr2R:10831713:10833125:clu_14966	-0.541684	0.583674	0.627728	0.0440549	CG12344	FBgn0033558
clu_10762	0.000560425	0.0177864	chrX:22480895:22481915:clu_10762	-0.278159	0.105963	0.0636268	-0.0423358	CG12576	FBgn0031190
clu_10762	0.000560425	0.0177864	chrX:22480898:22481915:clu_10762	0.278159	0.894037	0.936373	0.0423358	CG12576	FBgn0031190
clu_4538	6.98e-05	0.00454783	chr3L:2253986:2255539:clu_4538	-0.865966	0.188284	0.0982002	-0.0900838	CG1275	FBgn0035321
clu_4538	6.98e-05	0.00454783	chr3L:2253986:2257112:clu_4538	-0.545601	0.095052	0.0682957	-0.0267563	CG1275	FBgn0035321
clu_4538	6.98e-05	0.00454783	chr3L:2255822:2257112:clu_4538	-0.490426	0.0251284	0.0190791	-0.00604925	CG1275	FBgn0035321
clu_4538	6.98e-05	0.00454783	chr3L:2255822:2256606:clu_4538	1.9642	0.00113502	0.0100329	0.0088979	CG1275	FBgn0035321
clu_4538	6.98e-05	0.00454783	chr3L:2253986:2256606:clu_4538	-0.0622085	0.690401	0.804392	0.113991	CG1275	FBgn0035321
clu_10278	0.000420409	0.0144048	chrX:17598190:17598268:clu_10278	-0.300451	0.702445	0.63741	-0.065035	CG12991	FBgn0030847
clu_10278	0.000420409	0.0144048	chrX:17598184:17598268:clu_10278	-0.129766	0.24516	0.263866	0.0187062	CG12991	FBgn0030847
clu_10278	0.000420409	0.0144048	chrX:17598184:17598247:clu_10278	0.430217	0.0523952	0.098724	0.0463288	CG12991	FBgn0030847
clu_12222	0.00255878	0.0456536	chr2L:9907783:9908406:clu_12222	-4.68544	0.0157158	6.73e-05	-0.0156486	CG13124	FBgn0032156
clu_12222	0.00255878	0.0456536	chr2L:9907783:9908308:clu_12222	0.124687	0.0221344	0.0116273	-0.0105071	CG13124	FBgn0032156
clu_12222	0.00255878	0.0456536	chr2L:9907783:9908532:clu_12222	0.717092	0.153002	0.145341	-0.00766129	CG13124	FBgn0032156
clu_12222	0.00255878	0.0456536	chr2L:9907783:9908425:clu_12222	0.756794	0.653415	0.645835	-0.00758018	CG13124	FBgn0032156
clu_12222	0.00255878	0.0456536	chr2L:9907847:9908532:clu_12222	0.630999	0.0335002	0.0291976	-0.00430255	CG13124	FBgn0032156
clu_12222	0.00255878	0.0456536	chr2L:9908141:9908425:clu_12222	1.39163	0.00697492	0.0130071	0.00603215	CG13124	FBgn0032156
clu_12222	0.00255878	0.0456536	chr2L:9907847:9908425:clu_12222	1.06424	0.115257	0.154925	0.0396675	CG13124	FBgn0032156
clu_6628	0.000732854	0.020856	chr3L:18819910:18820400:clu_6628	-1.61061	0.511909	0.0401722	-0.471736	CG14073	FBgn0036814
clu_6628	0.000732854	0.020856	chr3L:18819899:18820400:clu_6628	1.61061	0.488091	0.959828	0.471736	CG14073	FBgn0036814
clu_12034	0.00198203	0.039681	chr2L:8329764:8332308:clu_12034	-0.23316	0.681539	0.517019	-0.164519	CG14275	FBgn0032022
clu_12034	0.00198203	0.039681	chr2L:8329764:8340184:clu_12034	-0.233155	0.00424247	0.00321838	-0.00102409	CG14275	FBgn0032022
clu_12034	0.00198203	0.039681	chr2L:8338665:8340184:clu_12034	0.466315	0.314219	0.479762	0.165544	CG14275	FBgn0032022
clu_2081	0.000720478	0.0206026	chr3R:17651381:17660647:clu_2081	-1.37971	0.133902	0.0172856	-0.116616	CG14322	FBgn0038532
clu_2081	0.000720478	0.0206026	chr3R:17648095:17651322:clu_2081	-0.46216	0.0892183	0.0288297	-0.0603886	CG14322	FBgn0038532
clu_2081	0.000720478	0.0206026	chr3R:17648095:17660647:clu_2081	-0.678379	0.0258946	0.00674051	-0.0191541	CG14322	FBgn0038532
clu_2081	0.000720478	0.0206026	chr3R:17654313:17660647:clu_2081	0.258303	0.0259211	0.017216	-0.00870508	CG14322	FBgn0038532
clu_2081	0.000720478	0.0206026	chr3R:17654560:17660647:clu_2081	1.372	0.0313419	0.0633984	0.0320564	CG14322	FBgn0038532
clu_2081	0.000720478	0.0206026	chr3R:17664824:17668483:clu_2081	0.889945	0.693722	0.86653	0.172808	CG14322	FBgn0038532
clu_4846	3.67e-06	0.000671002	chr3L:4240891:4240986:clu_4846	-6.72812	0.0386617	5.76e-08	-0.0386617	CG14997	FBgn0035515
clu_4846	3.67e-06	0.000671002	chr3L:4240891:4240952:clu_4846	6.72812	0.961338	1	0.0386617	CG14997	FBgn0035515
clu_16273	0.000897291	0.0241392	chr2R:18834396:18834476:clu_16273	-1.00246	0.998562	0.994058	-0.00450372	CG15098	FBgn0034398
clu_16273	0.000897291	0.0241392	chr2R:18834396:18834479:clu_16273	-1.00246	0.00120225	0.00119683	-5.42e-06	CG15098	FBgn0034398
clu_16273	0.000897291	0.0241392	chr2R:18834377:18834476:clu_16273	2.00492	0.000235551	0.00474469	0.00450914	CG15098	FBgn0034398
clu_16278	0.00147609	0.0325828	chr2R:18845959:18846310:clu_16278	-1.6268	0.0768209	0.0061366	-0.0706842	CG15099	FBgn0034400
clu_16278	0.00147609	0.0325828	chr2R:18846210:18846310:clu_16278	0.595061	0.145962	0.107555	-0.0384064	CG15099	FBgn0034400
clu_16278	0.00147609	0.0325828	chr2R:18845959:18846498:clu_16278	1.03174	0.777217	0.886308	0.109091	CG15099	FBgn0034400
clu_13150	0.00168063	0.0356758	chr2L:18593170:18593278:clu_13150	-0.545449	0.894781	0.740705	-0.154076	CG15160	FBgn0032688
clu_13150	0.00168063	0.0356758	chr2L:18593170:18593290:clu_13150	0.545449	0.105219	0.259295	0.154076	CG15160	FBgn0032688
clu_524	0.000801053	0.0222454	chr3R:6484773:6489627:clu_524	-0.225636	0.497911	0.406662	-0.0912488	CG15186	FBgn0037448
clu_524	0.000801053	0.0222454	chr3R:6479384:6484737:clu_524	-0.860131	0.130704	0.0565998	-0.0741046	CG15186	FBgn0037448
clu_524	0.000801053	0.0222454	chr3R:6487323:6489627:clu_524	-1.63408	0.0739361	0.0147659	-0.0591702	CG15186	FBgn0037448
clu_524	0.000801053	0.0222454	chr3R:6479384:6484744:clu_524	-1.62729	0.0250342	0.0050337	-0.0200005	CG15186	FBgn0037448
clu_524	0.000801053	0.0222454	chr3R:6488932:6489627:clu_524	-0.884194	0.0288932	0.0122143	-0.0166789	CG15186	FBgn0037448
clu_524	0.000801053	0.0222454	chr3R:6488787:6488840:clu_524	0.774834	0.0110121	0.0244598	0.0134476	CG15186	FBgn0037448
clu_524	0.000801053	0.0222454	chr3R:6479384:6480862:clu_524	0.465571	0.0247201	0.0403014	0.0155813	CG15186	FBgn0037448
clu_524	0.000801053	0.0222454	chr3R:6479384:6484705:clu_524	0.727022	0.0142593	0.0301936	0.0159343	CG15186	FBgn0037448
clu_524	0.000801053	0.0222454	chr3R:6489113:6489627:clu_524	1.84833	0.00399717	0.0259746	0.0219774	CG15186	FBgn0037448
clu_524	0.000801053	0.0222454	chr3R:6479384:6484690:clu_524	0.432591	0.116264	0.183397	0.0671327	CG15186	FBgn0037448
clu_524	0.000801053	0.0222454	chr3R:6480927:6480997:clu_524	0.982976	0.0732688	0.200399	0.12713	CG15186	FBgn0037448
clu_527	0.000124364	0.00662096	chr3R:6491981:6492610:clu_527	-0.642152	0.807652	0.53756	-0.270092	CG15186	FBgn0037448
clu_527	0.000124364	0.00662096	chr3R:6491534:6492610:clu_527	0.642152	0.192348	0.46244	0.270092	CG15186	FBgn0037448
clu_4079	0.00131529	0.0309159	chr3R:31384499:31387076:clu_4079	-1.24288	0.481045	0.340023	-0.141022	CG1607	FBgn0039844
clu_4079	0.00131529	0.0309159	chr3R:31383668:31387076:clu_4079	-0.342115	0.00288274	0.00501563	0.00213289	CG1607	FBgn0039844
clu_4079	0.00131529	0.0309159	chr3R:31382333:31387076:clu_4079	-0.671409	0.0226079	0.0282988	0.00569099	CG1607	FBgn0039844
clu_4079	0.00131529	0.0309159	chr3R:31382180:31387076:clu_4079	1.25355	0.00108995	0.00935215	0.00826221	CG1607	FBgn0039844
clu_4079	0.00131529	0.0309159	chr3R:31384499:31385168:clu_4079	1.69389	0.00107154	0.0142808	0.0132092	CG1607	FBgn0039844
clu_4079	0.00131529	0.0309159	chr3R:31382335:31387076:clu_4079	-0.691028	0.491303	0.60303	0.111726	CG1607	FBgn0039844
clu_9619	0.000308085	0.0119875	chrX:13397300:13398585:clu_9619	-6.50797	1	0.98591	-0.0140904	CG1673	FBgn0030482
clu_9619	0.000308085	0.0119875	chrX:13396986:13398585:clu_9619	6.50797	3.18e-08	0.0140904	0.0140904	CG1673	FBgn0030482
clu_4565	1.48e-05	0.00169866	chr3L:2501141:2503143:clu_4565	-0.279438	0.5492	0.493972	-0.0552278	CG16758	FBgn0035348
clu_4565	1.48e-05	0.00169866	chr3L:2500462:2501070:clu_4565	-0.195729	0.419465	0.410225	-0.00923997	CG16758	FBgn0035348
clu_4565	1.48e-05	0.00169866	chr3L:2501141:2502595:clu_4565	-0.279438	0.0021319	0.00191752	-0.000214385	CG16758	FBgn0035348
clu_4565	1.48e-05	0.00169866	chr3L:2502723:2503143:clu_4565	-0.279438	0.00155442	0.00139811	-0.000156313	CG16758	FBgn0035348
clu_4565	1.48e-05	0.00169866	chr3L:2500462:2503143:clu_4565	1.03404	0.0276484	0.0924869	0.0648384	CG16758	FBgn0035348
clu_14733	0.000197277	0.00899767	chr2R:9780698:9795428:clu_14733	-12.2775	0.179537	4.09e-09	-0.179537	CG1698	FBgn0033443
clu_14733	0.000197277	0.00899767	chr2R:9794458:9795428:clu_14733	6.81568	0.0162469	0.0725567	0.0563099	CG1698	FBgn0033443
clu_14733	0.000197277	0.00899767	chr2R:9793567:9795428:clu_14733	5.46177	0.804216	0.927443	0.123227	CG1698	FBgn0033443
clu_7273	0.00280665	0.0485246	chr3L:23715717:23715902:clu_7273	-11.5223	0.00877927	1.93e-09	-0.00877927	CG17454	FBgn0039977
clu_7273	0.00280665	0.0485246	chr3L:23649372:23689485:clu_7273	3.43201	0.00630836	0.00432718	-0.00198118	CG17454	FBgn0039977
clu_7273	0.00280665	0.0485246	chr3L:23715484:23715902:clu_7273	4.27207	0.00272572	0.00433115	0.00160543	CG17454	FBgn0039977
clu_7273	0.00280665	0.0485246	chr3L:23715166:23715902:clu_7273	3.81824	0.982187	0.991342	0.00915502	CG17454	FBgn0039977
clu_13256	0.00120498	0.0295329	chr2L:19393656:19398347:clu_13256	0.336431	0.310005	0.229212	-0.0807929	CG17544	FBgn0032775
clu_13256	0.00120498	0.0295329	chr2L:19393656:19396981:clu_13256	-1.03316	0.034358	0.00645791	-0.0279001	CG17544	FBgn0032775
clu_13256	0.00120498	0.0295329	chr2L:19393656:19397559:clu_13256	-1.03152	0.0313558	0.00590327	-0.0254525	CG17544	FBgn0032775
clu_13256	0.00120498	0.0295329	chr2L:19397006:19397559:clu_13256	-1.03296	0.0165849	0.00311791	-0.013467	CG17544	FBgn0032775
clu_13256	0.00120498	0.0295329	chr2L:19393656:19393768:clu_13256	0.410405	0.0561405	0.0446963	-0.0114442	CG17544	FBgn0032775
clu_13256	0.00120498	0.0295329	chr2L:19393656:19397837:clu_13256	0.530068	0.0332215	0.0298115	-0.00340999	CG17544	FBgn0032775
clu_13256	0.00120498	0.0295329	chr2L:19393656:19398335:clu_13256	0.71574	0.283442	0.306242	0.0228002	CG17544	FBgn0032775
clu_13256	0.00120498	0.0295329	chr2L:19393656:19398351:clu_13256	1.10499	0.234892	0.374558	0.139666	CG17544	FBgn0032775
clu_15281	0.000569537	0.0178397	chr2R:12850228:12853323:clu_15281	-1.6385	0.392091	0.122487	-0.269604	CG17574	FBgn0033777
clu_15281	0.000569537	0.0178397	chr2R:12850228:12868958:clu_15281	1.78432	0.00398418	0.0381551	0.0341709	CG17574	FBgn0033777
clu_15281	0.000569537	0.0178397	chr2R:12850228:12868943:clu_15281	-0.145823	0.603925	0.839358	0.235433	CG17574	FBgn0033777
clu_11072	0.00020761	0.00928447	chr2L:1738019:1741660:clu_11072	-0.734695	0.875185	0.617326	-0.257859	CG17646	FBgn0264494
clu_11072	0.00020761	0.00928447	chr2L:1732654:1741660:clu_11072	0.734695	0.124815	0.382674	0.257859	CG17646	FBgn0264494
clu_668	0.000203753	0.00917154	chr3R:7861729:7862919:clu_668	-1.05761	0.0532556	0.0150587	-0.0381968	CG17816	FBgn0037525
clu_668	0.000203753	0.00917154	chr3R:7863056:7864261:clu_668	0.0846852	0.1145	0.101467	-0.0130336	CG17816	FBgn0037525
clu_668	0.000203753	0.00917154	chr3R:7859437:7861139:clu_668	0.180715	0.121589	0.118609	-0.00298038	CG17816	FBgn0037525
clu_668	0.000203753	0.00917154	chr3R:7859437:7862919:clu_668	0.539203	0.0565763	0.0789853	0.0224089	CG17816	FBgn0037525
clu_668	0.000203753	0.00917154	chr3R:7859437:7864261:clu_668	0.253008	0.654079	0.685881	0.0318018	CG17816	FBgn0037525
clu_4000	0.00190169	0.0386389	chr3R:30595626:30595721:clu_4000	-0.568418	0.0699857	0.0410572	-0.0289284	CG2246	FBgn0039790
clu_4000	0.00190169	0.0386389	chr3R:30595626:30600124:clu_4000	-0.207495	0.131763	0.110897	-0.0208657	CG2246	FBgn0039790
clu_4000	0.00190169	0.0386389	chr3R:30595621:30601201:clu_4000	-1.08496	0.0278946	0.00976266	-0.018132	CG2246	FBgn0039790
clu_4000	0.00190169	0.0386389	chr3R:30595626:30601201:clu_4000	-0.0541582	0.629446	0.617559	-0.0118861	CG2246	FBgn0039790
clu_4000	0.00190169	0.0386389	chr3R:30595621:30600264:clu_4000	-1.09332	0.0120563	0.00418441	-0.0078719	CG2246	FBgn0039790
clu_4000	0.00190169	0.0386389	chr3R:30595621:30600124:clu_4000	-0.170706	0.0159172	0.0138986	-0.00201859	CG2246	FBgn0039790
clu_4000	0.00190169	0.0386389	chr3R:30595626:30601296:clu_4000	1.39092	0.00157287	0.00654639	0.00497352	CG2246	FBgn0039790
clu_4000	0.00190169	0.0386389	chr3R:30601308:30601417:clu_4000	0.319381	0.0189496	0.0270114	0.00806177	CG2246	FBgn0039790
clu_4000	0.00190169	0.0386389	chr3R:30595626:30600264:clu_4000	1.05834	0.0174224	0.0519972	0.0345748	CG2246	FBgn0039790
clu_4000	0.00190169	0.0386389	chr3R:30595626:30601417:clu_4000	0.410419	0.0749925	0.117085	0.0420926	CG2246	FBgn0039790
clu_699	0.000399243	0.0137582	chr3R:8004863:8005010:clu_699	-1.53946	0.02579	0.00251523	-0.0232747	CG2698	FBgn0037536
clu_699	0.000399243	0.0137582	chr3R:8005018:8005254:clu_699	-0.765288	0.0229073	0.0048453	-0.018062	CG2698	FBgn0037536
clu_699	0.000399243	0.0137582	chr3R:8004863:8004919:clu_699	-0.0372683	0.00503749	0.00220666	-0.00283083	CG2698	FBgn0037536
clu_699	0.000399243	0.0137582	chr3R:8004863:8005260:clu_699	0.479873	0.00717417	0.00527091	-0.00190327	CG2698	FBgn0037536
clu_699	0.000399243	0.0137582	chr3R:8004954:8005254:clu_699	1.03108	0.0211936	0.0270211	0.0058275	CG2698	FBgn0037536
clu_699	0.000399243	0.0137582	chr3R:8004863:8005254:clu_699	0.831067	0.917897	0.958141	0.0402433	CG2698	FBgn0037536
clu_702	0.00209587	0.0408637	chr3R:8007512:8007590:clu_702	-1.29866	0.0122219	0.000920624	-0.0113013	CG2767	FBgn0037537
clu_702	0.00209587	0.0408637	chr3R:8007512:8007896:clu_702	1.29866	0.987778	0.999079	0.0113013	CG2767	FBgn0037537
clu_14314	0.000554897	0.0177864	chr2R:7658162:7658220:clu_14314	-1.49706	0.156965	0.00923834	-0.147726	CG30495	FBgn0050495
clu_14314	0.000554897	0.0177864	chr2R:7658150:7658220:clu_14314	1.49706	0.843035	0.990762	0.147726	CG30495	FBgn0050495
clu_3035	0.000151484	0.00745193	chr3R:23963211:23965800:clu_3035	-0.0334873	0.220895	0.155005	-0.0658899	CG31140	FBgn0051140
clu_3035	0.000151484	0.00745193	chr3R:23963309:23965800:clu_3035	-0.836546	0.0289505	0.00910024	-0.0198503	CG31140	FBgn0051140
clu_3035	0.000151484	0.00745193	chr3R:23963233:23965800:clu_3035	-0.10591	0.0290843	0.0189831	-0.0101012	CG31140	FBgn0051140
clu_3035	0.000151484	0.00745193	chr3R:23963211:23965805:clu_3035	0.126863	0.0356814	0.0293929	-0.00628856	CG31140	FBgn0051140
clu_3035	0.000151484	0.00745193	chr3R:23963384:23965800:clu_3035	-0.828368	0.00775623	0.00245809	-0.00529813	CG31140	FBgn0051140
clu_3035	0.000151484	0.00745193	chr3R:23965701:23965800:clu_3035	-0.824416	0.00592633	0.0018856	-0.00404073	CG31140	FBgn0051140
clu_3035	0.000151484	0.00745193	chr3R:23963545:23965800:clu_3035	-0.822984	0.00522506	0.00166486	-0.0035602	CG31140	FBgn0051140
clu_3035	0.000151484	0.00745193	chr3R:23963233:23965805:clu_3035	2.13564	0.00334123	0.0205166	0.0171754	CG31140	FBgn0051140
clu_3035	0.000151484	0.00745193	chr3R:23963223:23965805:clu_3035	0.748718	0.0331528	0.0508614	0.0177086	CG31140	FBgn0051140
clu_3035	0.000151484	0.00745193	chr3R:23963223:23965800:clu_3035	0.440494	0.629987	0.710132	0.0801451	CG31140	FBgn0051140
clu_1199	0.00281129	0.0485246	chr3R:11239627:11239896:clu_1199	-0.223029	0.560659	0.449616	-0.111043	CG31388	FBgn0051388
clu_1199	0.00281129	0.0485246	chr3R:11239433:11239511:clu_1199	0.223029	0.439341	0.550384	0.111043	CG31388	FBgn0051388
clu_10871	0.00283454	0.0488038	chr2L:126227:128800:clu_10871	-0.712409	0.950372	0.910752	-0.0396203	CG3164	FBgn0025683
clu_10871	0.00283454	0.0488038	chr2L:126227:130197:clu_10871	-0.712385	0.00678452	0.00650183	-0.000282686	CG3164	FBgn0025683
clu_10871	0.00283454	0.0488038	chr2L:126227:126310:clu_10871	-0.580298	0.0128581	0.0140624	0.00120427	CG3164	FBgn0025683
clu_10871	0.00283454	0.0488038	chr2L:126227:127143:clu_10871	1.81448	0.000445235	0.00533959	0.00489436	CG3164	FBgn0025683
clu_10871	0.00283454	0.0488038	chr2L:126227:130508:clu_10871	0.109987	0.0123558	0.0269488	0.014593	CG3164	FBgn0025683
clu_10871	0.00283454	0.0488038	chr2L:128942:130508:clu_10871	0.080628	0.0171843	0.0363956	0.0192113	CG3164	FBgn0025683
clu_13388	0.000369621	0.013413	chr2L:20429161:20431924:clu_13388	-0.645284	0.207296	0.0927949	-0.114501	CG31688	FBgn0263355
clu_13388	0.000369621	0.013413	chr2L:20432729:20441057:clu_13388	0.111694	0.491773	0.4693	-0.0224731	CG31688	FBgn0263355
clu_13388	0.000369621	0.013413	chr2L:20427473:20431924:clu_13388	0.533589	0.300932	0.437906	0.136974	CG31688	FBgn0263355
clu_12101	3.37e-07	0.000162903	chr2L:8955586:8955682:clu_12101	-5.33728	0.301765	9.99e-06	-0.301755	CG31886	FBgn0032079
clu_12101	3.37e-07	0.000162903	chr2L:8955586:8957518:clu_12101	5.33728	0.698235	0.99999	0.301755	CG31886	FBgn0032079
clu_6596	0.00130268	0.0307245	chr3L:18460069:18460869:clu_6596	-0.556973	0.0697374	0.0312351	-0.0385023	CG32196	FBgn0052196
clu_6596	0.00130268	0.0307245	chr3L:18460069:18460224:clu_6596	0.219226	0.413607	0.40259	-0.0110162	CG32196	FBgn0052196
clu_6596	0.00130268	0.0307245	chr3L:18460346:18460869:clu_6596	0.337747	0.516656	0.566175	0.0495185	CG32196	FBgn0052196
clu_6932	1.41e-15	9.7e-12	chr3L:20509960:20510030:clu_6932	-1.16882	0.570363	0.169156	-0.401206	CG32425	FBgn0052425
clu_6932	1.41e-15	9.7e-12	chr3L:20509956:20510030:clu_6932	-1.16763	0.0160918	0.00477814	-0.0113136	CG32425	FBgn0052425
clu_6932	1.41e-15	9.7e-12	chr3L:20497425:20511937:clu_6932	0.289214	0.00570008	0.00726497	0.00156489	CG32425	FBgn0052425
clu_6932	1.41e-15	9.7e-12	chr3L:20509516:20510030:clu_6932	0.604561	0.0375248	0.0655579	0.0280331	CG32425	FBgn0052425
clu_6932	1.41e-15	9.7e-12	chr3L:20498464:20510030:clu_6932	0.476882	0.180724	0.277889	0.0971654	CG32425	FBgn0052425
clu_6932	1.41e-15	9.7e-12	chr3L:20510779:20511937:clu_6932	0.96579	0.189596	0.475353	0.285757	CG32425	FBgn0052425
clu_10463	0.00186862	0.0384155	chrX:18860942:18861046:clu_10463	-1.29311	0.994083	0.926748	-0.0673354	CG32544	FBgn0052544
clu_10463	0.00186862	0.0384155	chrX:18860986:18861046:clu_10463	1.29311	0.00591699	0.0732524	0.0673354	CG32544	FBgn0052544
clu_10407	0.00251329	0.0454305	chrX:18392910:18403985:clu_10407	-0.190163	0.369518	0.257887	-0.111631	CG32549	FBgn0052549
clu_10407	0.00251329	0.0454305	chrX:18404414:18404474:clu_10407	-0.346387	0.00607623	0.00362728	-0.00244895	CG32549	FBgn0052549
clu_10407	0.00251329	0.0454305	chrX:18404393:18404474:clu_10407	0.190732	0.0367943	0.0375834	0.000789025	CG32549	FBgn0052549
clu_10407	0.00251329	0.0454305	chrX:18392910:18407797:clu_10407	0.345818	0.587612	0.700903	0.113291	CG32549	FBgn0052549
clu_9146	0.00189247	0.0386389	chrX:10000676:10001101:clu_9146	-0.800962	0.532379	0.397409	-0.13497	CG32694	FBgn0052694
clu_9146	0.00189247	0.0386389	chrX:9999300:10004392:clu_9146	-0.782005	0.151264	0.115076	-0.0361878	CG32694	FBgn0052694
clu_9146	0.00189247	0.0386389	chrX:9999300:10000352:clu_9146	-0.389753	0.226713	0.255317	0.028604	CG32694	FBgn0052694
clu_9146	0.00189247	0.0386389	chrX:9999300:10001854:clu_9146	1.8451	0.00727696	0.076584	0.069307	CG32694	FBgn0052694
clu_9146	0.00189247	0.0386389	chrX:9999300:9999544:clu_9146	0.127618	0.0823668	0.155613	0.0732464	CG32694	FBgn0052694
clu_8051	0.000642987	0.0195077	chrX:1384625:1385904:clu_8051	-0.541182	0.589635	0.381869	-0.207766	CG32813	FBgn0052813
clu_8051	0.000642987	0.0195077	chrX:1383794:1385904:clu_8051	-1.94483	0.159059	0.0253101	-0.133749	CG32813	FBgn0052813
clu_8051	0.000642987	0.0195077	chrX:1384758:1385904:clu_8051	0.830435	0.022372	0.0571112	0.0347392	CG32813	FBgn0052813
clu_8051	0.000642987	0.0195077	chrX:1381945:1385904:clu_8051	1.09607	0.0650886	0.216714	0.151626	CG32813	FBgn0052813
clu_8051	0.000642987	0.0195077	chrX:1381126:1385904:clu_8051	0.559499	0.163846	0.318996	0.15515	CG32813	FBgn0052813
clu_12113	0.00174043	0.0365437	chr2L:9135384:9148755:clu_12113	-0.323896	0.129459	0.0549582	-0.0745008	CG32982	FBgn0052982
clu_12113	0.00174043	0.0365437	chr2L:9148799:9154659:clu_12113	-0.205831	0.106966	0.0510998	-0.0558658	CG32982	FBgn0052982
clu_12113	0.00174043	0.0365437	chr2L:9151440:9154659:clu_12113	-1.55687	0.0276227	0.00341736	-0.0242053	CG32982	FBgn0052982
clu_12113	0.00174043	0.0365437	chr2L:9127466:9135118:clu_12113	0.465615	0.164424	0.153725	-0.0106985	CG32982	FBgn0052982
clu_12113	0.00174043	0.0365437	chr2L:9135384:9154659:clu_12113	0.866042	0.157919	0.220353	0.0624337	CG32982	FBgn0052982
clu_12113	0.00174043	0.0365437	chr2L:9127466:9154659:clu_12113	0.754944	0.41361	0.516446	0.102837	CG32982	FBgn0052982
clu_12473	0.000712329	0.0205264	chr2L:10966621:10968105:clu_12473	2.41281	0.0585442	0.0408002	-0.017744	CG33129	FBgn0053129
clu_12473	0.000712329	0.0205264	chr2L:10966676:10968134:clu_12473	-5.21912	0.0128458	4.34e-06	-0.0128415	CG33129	FBgn0053129
clu_12473	0.000712329	0.0205264	chr2L:10966621:10968134:clu_12473	2.80631	0.92861	0.959196	0.0305855	CG33129	FBgn0053129
clu_5036	5e-05	0.00382914	chr3L:5925624:5928224:clu_5036	-0.281378	0.213798	0.141987	-0.0718108	CG33523	FBgn0053523
clu_5036	5e-05	0.00382914	chr3L:5925624:5926737:clu_5036	-0.498317	0.0245584	0.013129	-0.0114295	CG33523	FBgn0053523
clu_5036	5e-05	0.00382914	chr3L:5928296:5928537:clu_5036	0.105667	0.4353	0.425721	-0.00957846	CG33523	FBgn0053523
clu_5036	5e-05	0.00382914	chr3L:5927066:5928224:clu_5036	0.136341	0.145509	0.14674	0.00123093	CG33523	FBgn0053523
clu_5036	5e-05	0.00382914	chr3L:5927907:5928224:clu_5036	0.537688	0.180835	0.272422	0.0915878	CG33523	FBgn0053523
clu_3670	0.00265401	0.0467472	chr3R:28146968:28147689:clu_3670	-2.6171	0.0525004	0.00251992	-0.0499805	CG34354	FBgn0085383
clu_3670	0.00265401	0.0467472	chr3R:28146968:28147678:clu_3670	0.161867	0.208538	0.161175	-0.0473622	CG34354	FBgn0085383
clu_3670	0.00265401	0.0467472	chr3R:28146867:28147500:clu_3670	-2.62818	0.0433737	0.00205891	-0.0413148	CG34354	FBgn0085383
clu_3670	0.00265401	0.0467472	chr3R:28146968:28147460:clu_3670	0.136974	0.0532011	0.0401073	-0.0130937	CG34354	FBgn0085383
clu_3670	0.00265401	0.0467472	chr3R:28146927:28147500:clu_3670	0.368964	0.113594	0.107997	-0.00559723	CG34354	FBgn0085383
clu_3670	0.00265401	0.0467472	chr3R:28146972:28147678:clu_3670	0.389262	0.0118839	0.0115301	-0.000353888	CG34354	FBgn0085383
clu_3670	0.00265401	0.0467472	chr3R:28146968:28147432:clu_3670	1.20579	0.0124062	0.0272347	0.0148285	CG34354	FBgn0085383
clu_3670	0.00265401	0.0467472	chr3R:28146968:28147504:clu_3670	1.22828	0.0234146	0.0525702	0.0291556	CG34354	FBgn0085383
clu_3670	0.00265401	0.0467472	chr3R:28146968:28147500:clu_3670	0.52989	0.429666	0.479817	0.0501509	CG34354	FBgn0085383
clu_3670	0.00265401	0.0467472	chr3R:28146941:28147500:clu_3670	1.22425	0.0514232	0.11499	0.0635672	CG34354	FBgn0085383
clu_2812	0.000103946	0.00601575	chr3R:22457477:22459842:clu_2812	-0.633926	0.825575	0.571196	-0.254379	CG34376	FBgn0085405
clu_2812	0.000103946	0.00601575	chr3R:22457477:22458321:clu_2812	0.633926	0.174425	0.428804	0.254379	CG34376	FBgn0085405
clu_16511	0.00190193	0.0386389	chr2R:21100065:21100215:clu_16511	-0.713571	0.642887	0.301698	-0.341189	CG34396	FBgn0085425
clu_16511	0.00190193	0.0386389	chr2R:21093912:21100215:clu_16511	0.713571	0.357113	0.698302	0.341189	CG34396	FBgn0085425
clu_8664	9.37e-05	0.00553041	chrX:6275390:6276228:clu_8664	-0.681977	0.167879	0.0687922	-0.0990866	CG3566	FBgn0029854
clu_8664	9.37e-05	0.00553041	chrX:6275170:6275605:clu_8664	0.359424	0.00280176	0.00325274	0.000450977	CG3566	FBgn0029854
clu_8664	9.37e-05	0.00553041	chrX:6275170:6276228:clu_8664	0.322553	0.829319	0.927955	0.0986357	CG3566	FBgn0029854
clu_10909	7.75e-08	7.63e-05	chr2L:284968:286307:clu_10909	-1.00042	0.0734792	0.0173596	-0.0561196	CG3625	FBgn0031245
clu_10909	7.75e-08	7.63e-05	chr2L:284968:290813:clu_10909	0.49062	0.415682	0.436202	0.0205203	CG3625	FBgn0031245
clu_10909	7.75e-08	7.63e-05	chr2L:284968:285433:clu_10909	0.509801	0.510839	0.546438	0.0355993	CG3625	FBgn0031245
clu_8026	0.000188788	0.00876246	chrX:1221595:1222485:clu_8026	-1.64021	0.167254	0.00749768	-0.159757	CG3638	FBgn0261444
clu_8026	0.000188788	0.00876246	chrX:1221595:1222749:clu_8026	1.64021	0.832746	0.992502	0.159757	CG3638	FBgn0261444
clu_8031	0.000440797	0.014931	chrX:1234279:1234754:clu_8031	2.45283	0.536074	0.463435	-0.0726392	CG3638	FBgn0261444
clu_8031	0.000440797	0.014931	chrX:1234276:1234754:clu_8031	-8.35666	0.0555673	9.71e-07	-0.0555663	CG3638	FBgn0261444
clu_8031	0.000440797	0.014931	chrX:1234279:1234610:clu_8031	3.08166	0.0696611	0.112942	0.0432807	CG3638	FBgn0261444
clu_8031	0.000440797	0.014931	chrX:1234279:1236445:clu_8031	2.82217	0.338698	0.423623	0.0849249	CG3638	FBgn0261444
clu_16932	0.00141756	0.032098	chr2R:23953386:23953449:clu_16932	-0.332959	0.0711488	0.0378662	-0.0332826	CG3803	FBgn0034938
clu_16932	0.00141756	0.032098	chr2R:23953390:23953449:clu_16932	0.332959	0.928851	0.962134	0.0332826	CG3803	FBgn0034938
clu_8695	0.000203615	0.00917154	chrX:6339591:6341060:clu_8695	-12.2366	0.0382391	9.35e-13	-0.0382391	CG3842	FBgn0029866
clu_8695	0.000203615	0.00917154	chrX:6341343:6342063:clu_8695	12.2366	0.961761	1	0.0382391	CG3842	FBgn0029866
clu_8475	0.000301555	0.0118675	chrX:4916491:4916545:clu_8475	-0.231325	0.488761	0.375753	-0.113008	CG4041	FBgn0029736
clu_8475	0.000301555	0.0118675	chrX:4916214:4916285:clu_8475	0.231325	0.511239	0.624247	0.113008	CG4041	FBgn0029736
clu_8594	0.00156239	0.0339437	chrX:5750978:5751035:clu_8594	-1.11621	0.167566	0.0211363	-0.14643	CG4078	FBgn0029798
clu_8594	0.00156239	0.0339437	chrX:5750978:5751064:clu_8594	1.11621	0.832434	0.978864	0.14643	CG4078	FBgn0029798
clu_13821	0.00257784	0.0458749	chr2R:1727978:1761924:clu_13821	-1.07362	0.99129	0.930036	-0.0612536	CG41520	FBgn0087011
clu_13821	0.00257784	0.0458749	chr2R:1761665:1761924:clu_13821	1.07362	0.0087105	0.0699641	0.0612536	CG41520	FBgn0087011
clu_5625	0.0025509	0.0456536	chr3L:9750299:9752876:clu_5625	-0.506712	0.0857311	0.0329158	-0.0528153	CG42268	FBgn0259163
clu_5625	0.0025509	0.0456536	chr3L:9750299:9750892:clu_5625	0.506712	0.914269	0.967084	0.0528153	CG42268	FBgn0259163
clu_2524	0.00132937	0.0310351	chr3R:20740337:20746775:clu_2524	-0.388962	0.560566	0.474322	-0.0862444	CG42322	FBgn0259222
clu_2524	0.00132937	0.0310351	chr3R:20746698:20746775:clu_2524	-0.857303	0.0345575	0.0183059	-0.0162516	CG42322	FBgn0259222
clu_2524	0.00132937	0.0310351	chr3R:20741069:20746775:clu_2524	-0.413485	0.04448	0.0367248	-0.00775512	CG42322	FBgn0259222
clu_2524	0.00132937	0.0310351	chr3R:20740939:20746775:clu_2524	-0.842644	0.0123543	0.006641	-0.00571333	CG42322	FBgn0259222
clu_2524	0.00132937	0.0310351	chr3R:20740324:20746775:clu_2524	-0.269158	0.115737	0.110394	-0.00534226	CG42322	FBgn0259222
clu_2524	0.00132937	0.0310351	chr3R:20746689:20746775:clu_2524	-0.20826	0.106253	0.107712	0.00145925	CG42322	FBgn0259222
clu_2524	0.00132937	0.0310351	chr3R:20740680:20746775:clu_2524	1.33669	0.00400018	0.0190093	0.0150091	CG42322	FBgn0259222
clu_2524	0.00132937	0.0310351	chr3R:20737184:20737260:clu_2524	1.44203	0.0108099	0.0570762	0.0462663	CG42322	FBgn0259222
clu_2524	0.00132937	0.0310351	chr3R:20740365:20746775:clu_2524	0.201095	0.111242	0.169815	0.0585721	CG42322	FBgn0259222
clu_14476	0.00168355	0.0356758	chr2R:8577387:8580836:clu_14476	-1.78291	0.199393	0.0183089	-0.181084	CG42326	FBgn0259226
clu_14476	0.00168355	0.0356758	chr2R:8574260:8574589:clu_14476	0.59735	0.565074	0.560778	-0.00429635	CG42326	FBgn0259226
clu_14476	0.00168355	0.0356758	chr2R:8577387:8578125:clu_14476	1.18556	0.235533	0.420913	0.18538	CG42326	FBgn0259226
clu_15016	0.000639154	0.0194772	chr2R:11294785:11297262:clu_15016	-0.423875	0.329051	0.179343	-0.149708	CG42336	FBgn0259238
clu_15016	0.000639154	0.0194772	chr2R:11295853:11297262:clu_15016	-0.424566	0.00729954	0.00397572	-0.00332382	CG42336	FBgn0259238
clu_15016	0.000639154	0.0194772	chr2R:11294785:11295494:clu_15016	0.278509	0.431125	0.474313	0.0431882	CG42336	FBgn0259238
clu_15016	0.000639154	0.0194772	chr2R:11295885:11297262:clu_15016	0.569932	0.232524	0.342368	0.109844	CG42336	FBgn0259238
clu_6378	0.000213393	0.00936689	chr3L:16492462:16492662:clu_6378	-1.55697	0.0207757	0.000941664	-0.019834	CG42514	FBgn0260388
clu_6378	0.000213393	0.00936689	chr3L:16492499:16492662:clu_6378	1.55697	0.979224	0.999058	0.019834	CG42514	FBgn0260388
clu_16537	0.000342797	0.0129008	chr2R:21167042:21167596:clu_16537	-0.74617	0.241798	0.094231	-0.147567	CG4266	FBgn0034598
clu_16537	0.000342797	0.0129008	chr2R:21167444:21167596:clu_16537	0.333407	0.37773	0.433288	0.055559	CG4266	FBgn0034598
clu_16537	0.000342797	0.0129008	chr2R:21167042:21167172:clu_16537	0.412763	0.380473	0.472481	0.0920076	CG4266	FBgn0034598
clu_16568	7.51e-05	0.00465925	chr2R:21308158:21308452:clu_16568	-0.518782	0.480963	0.298077	-0.182886	CG42672	FBgn0261554
clu_16568	7.51e-05	0.00465925	chr2R:21308158:21308292:clu_16568	0.179336	0.263053	0.327679	0.0646264	CG42672	FBgn0261554
clu_16568	7.51e-05	0.00465925	chr2R:21308321:21308452:clu_16568	0.339446	0.255984	0.374244	0.118259	CG42672	FBgn0261554
clu_5404	0.000124978	0.00662096	chr3L:8593021:8593467:clu_5404	-1.22266	0.14534	0.0638297	-0.0815101	CG43078	FBgn0262508
clu_5404	0.000124978	0.00662096	chr3L:8588818:8593467:clu_5404	-0.447571	0.48976	0.466914	-0.0228467	CG43078	FBgn0262508
clu_5404	0.000124978	0.00662096	chr3L:8589260:8593467:clu_5404	-0.408146	0.0533674	0.0529238	-0.000443566	CG43078	FBgn0262508
clu_5404	0.000124978	0.00662096	chr3L:8592905:8593467:clu_5404	2.21562	0.00091042	0.0124481	0.0115377	CG43078	FBgn0262508
clu_5404	0.000124978	0.00662096	chr3L:8588818:8588930:clu_5404	-0.137247	0.310622	0.403885	0.0932626	CG43078	FBgn0262508
clu_14304	2.07e-05	0.00218919	chr2R:7638372:7638598:clu_14304	-0.524026	0.226963	0.0779289	-0.149034	CG43340	FBgn0263077
clu_14304	2.07e-05	0.00218919	chr2R:7637193:7638053:clu_14304	-0.167769	0.0931558	0.0456746	-0.0474813	CG43340	FBgn0263077
clu_14304	2.07e-05	0.00218919	chr2R:7637193:7638120:clu_14304	-1.76634	0.0326275	0.00323443	-0.0293931	CG43340	FBgn0263077
clu_14304	2.07e-05	0.00218919	chr2R:7635605:7638598:clu_14304	0.526201	0.248653	0.244032	-0.0046219	CG43340	FBgn0263077
clu_14304	2.07e-05	0.00218919	chr2R:7637193:7637284:clu_14304	0.288937	0.0131369	0.0101695	-0.00296734	CG43340	FBgn0263077
clu_14304	2.07e-05	0.00218919	chr2R:7635200:7638598:clu_14304	0.571621	0.0504178	0.0517799	0.00136211	CG43340	FBgn0263077
clu_14304	2.07e-05	0.00218919	chr2R:7635200:7635516:clu_14304	1.07138	0.335046	0.567181	0.232136	CG43340	FBgn0263077
clu_14306	0.000247152	0.010316	chr2R:7640617:7648297:clu_14306	-0.694587	0.119665	0.0693465	-0.0503181	CG43340	FBgn0263077
clu_14306	0.000247152	0.010316	chr2R:7640617:7640832:clu_14306	-0.680767	0.0856165	0.0503058	-0.0353107	CG43340	FBgn0263077
clu_14306	0.000247152	0.010316	chr2R:7646713:7647306:clu_14306	-0.0412733	0.00456297	0.00508203	0.000519059	CG43340	FBgn0263077
clu_14306	0.000247152	0.010316	chr2R:7647677:7648297:clu_14306	-0.124494	0.174012	0.178331	0.00431884	CG43340	FBgn0263077
clu_14306	0.000247152	0.010316	chr2R:7640617:7647306:clu_14306	-0.0882106	0.15166	0.161167	0.00950691	CG43340	FBgn0263077
clu_14306	0.000247152	0.010316	chr2R:7646426:7647306:clu_14306	1.65851	0.00244587	0.0149083	0.0124625	CG43340	FBgn0263077
clu_14306	0.000247152	0.010316	chr2R:7646426:7648297:clu_14306	-0.0291769	0.462038	0.52086	0.0588215	CG43340	FBgn0263077
clu_5728	0.000349773	0.0130918	chr3L:11040068:11046178:clu_5728	-0.334299	0.11534	0.0606028	-0.0547372	CG43693	FBgn0263776
clu_5728	0.000349773	0.0130918	chr3L:11040068:11050292:clu_5728	-2.71523	0.0540412	0.00262549	-0.0514157	CG43693	FBgn0263776
clu_5728	0.000349773	0.0130918	chr3L:11040068:11040422:clu_5728	0.244216	0.14739	0.13811	-0.00927955	CG43693	FBgn0263776
clu_5728	0.000349773	0.0130918	chr3L:11040068:11040344:clu_5728	-0.225969	0.0192406	0.0112662	-0.00797438	CG43693	FBgn0263776
clu_5728	0.000349773	0.0130918	chr3L:11046351:11046494:clu_5728	0.969486	0.00955549	0.0184924	0.00893687	CG43693	FBgn0263776
clu_5728	0.000349773	0.0130918	chr3L:11046351:11051262:clu_5728	1.61234	0.00631032	0.0232263	0.016916	CG43693	FBgn0263776
clu_5728	0.000349773	0.0130918	chr3L:11040068:11051262:clu_5728	0.449456	0.648122	0.745676	0.097554	CG43693	FBgn0263776
clu_12724	0.00177219	0.0368734	chr2L:13415776:13420132:clu_12724	-0.952352	0.477144	0.384866	-0.0922772	CG43850	FBgn0264432
clu_12724	0.00177219	0.0368734	chr2L:13415776:13422992:clu_12724	-0.951358	0.0989272	0.0798745	-0.0190527	CG43850	FBgn0264432
clu_12724	0.00177219	0.0368734	chr2L:13419717:13420132:clu_12724	1.58216	0.00258238	0.0262667	0.0236843	CG43850	FBgn0264432
clu_12724	0.00177219	0.0368734	chr2L:13419617:13420132:clu_12724	0.945467	0.00868269	0.0467227	0.03804	CG43850	FBgn0264432
clu_12724	0.00177219	0.0368734	chr2L:13420669:13422992:clu_12724	-0.623916	0.412664	0.46227	0.0496056	CG43850	FBgn0264432
clu_11493	2.88e-07	0.00015558	chr2L:5043383:5045822:clu_11493	-0.38225	0.382739	0.235506	-0.147233	CG44000	FBgn0264742
clu_11493	2.88e-07	0.00015558	chr2L:5045483:5045822:clu_11493	-0.378138	0.0378721	0.0233994	-0.0144727	CG44000	FBgn0264742
clu_11493	2.88e-07	0.00015558	chr2L:5043383:5044459:clu_11493	-0.335044	0.00268974	0.00173504	-0.000954695	CG44000	FBgn0264742
clu_11493	2.88e-07	0.00015558	chr2L:5043383:5044583:clu_11493	0.206246	0.0307648	0.0340985	0.00333362	CG44000	FBgn0264742
clu_11493	2.88e-07	0.00015558	chr2L:5043383:5044307:clu_11493	0.188137	0.132094	0.143779	0.0116859	CG44000	FBgn0264742
clu_11493	2.88e-07	0.00015558	chr2L:5043383:5044323:clu_11493	0.236927	0.110236	0.125988	0.0157517	CG44000	FBgn0264742
clu_11493	2.88e-07	0.00015558	chr2L:5044689:5045822:clu_11493	0.464122	0.303604	0.435493	0.131889	CG44000	FBgn0264742
clu_236	0.00104414	0.0264374	chr3R:4758411:4767979:clu_236	-0.410001	0.731675	0.606318	-0.125357	CG44098	FBgn0264907
clu_236	0.00104414	0.0264374	chr3R:4758411:4770522:clu_236	-0.410002	0.0993964	0.0823668	-0.0170295	CG44098	FBgn0264907
clu_236	0.00104414	0.0264374	chr3R:4768433:4768749:clu_236	-0.410002	0.0893234	0.0740196	-0.0153037	CG44098	FBgn0264907
clu_236	0.00104414	0.0264374	chr3R:4768433:4770522:clu_236	-0.410002	0.0490563	0.0406515	-0.0084048	CG44098	FBgn0264907
clu_236	0.00104414	0.0264374	chr3R:4768433:4768724:clu_236	1.64001	0.0305486	0.196644	0.166095	CG44098	FBgn0264907
clu_6939	0.000948135	0.0251146	chr3L:20522681:20523203:clu_6939	-0.236285	0.807041	0.722787	-0.0842542	CG4825	FBgn0037010
clu_6939	0.000948135	0.0251146	chr3L:20522819:20523203:clu_6939	0.236285	0.192959	0.277213	0.0842542	CG4825	FBgn0037010
clu_10217	0.00122171	0.0297378	chrX:16933538:16934038:clu_10217	-1.17895	0.969479	0.853419	-0.11606	CG4928	FBgn0027556
clu_10217	0.00122171	0.0297378	chrX:16933759:16934038:clu_10217	0.837786	0.00916419	0.0606144	0.0514502	CG4928	FBgn0027556
clu_10217	0.00122171	0.0297378	chrX:16933538:16933705:clu_10217	0.341165	0.0213563	0.0859663	0.06461	CG4928	FBgn0027556
clu_11035	0.000250919	0.0104101	chr2L:1186452:1191403:clu_11035	-0.552869	0.522255	0.438693	-0.083562	CG5001	FBgn0031322
clu_11035	0.000250919	0.0104101	chr2L:1191140:1191403:clu_11035	-2.03455	0.0514482	0.00982111	-0.041627	CG5001	FBgn0031322
clu_11035	0.000250919	0.0104101	chr2L:1191205:1191403:clu_11035	-0.106675	0.00949562	0.0124618	0.00296619	CG5001	FBgn0031322
clu_11035	0.000250919	0.0104101	chr2L:1186349:1191403:clu_11035	1.86614	0.00120113	0.0113352	0.010134	CG5001	FBgn0031322
clu_11035	0.000250919	0.0104101	chr2L:1186015:1191403:clu_11035	1.02632	0.0104423	0.0425506	0.0321083	CG5001	FBgn0031322
clu_11035	0.000250919	0.0104101	chr2L:1192625:1196216:clu_11035	-0.198355	0.405158	0.485138	0.0799805	CG5001	FBgn0031322
clu_16189	3.2e-06	0.000630565	chr2R:18421553:18424127:clu_16189	-0.378387	0.192856	0.1296	-0.063256	CG5174	FBgn0034345
clu_16189	3.2e-06	0.000630565	chr2R:18423871:18424127:clu_16189	0.0672551	0.153481	0.161053	0.00757124	CG5174	FBgn0034345
clu_16189	3.2e-06	0.000630565	chr2R:18423871:18423969:clu_16189	0.0887225	0.166679	0.178696	0.0120176	CG5174	FBgn0034345
clu_16189	3.2e-06	0.000630565	chr2R:18424007:18424127:clu_16189	0.133804	0.173854	0.194984	0.0211298	CG5174	FBgn0034345
clu_16189	3.2e-06	0.000630565	chr2R:18421553:18423869:clu_16189	0.0886057	0.313129	0.335666	0.0225374	CG5174	FBgn0034345
clu_16190	7.11e-06	0.00104332	chr2R:18424666:18424872:clu_16190	-0.211638	0.223434	0.15937	-0.064064	CG5174	FBgn0034345
clu_16190	7.11e-06	0.00104332	chr2R:18424486:18424607:clu_16190	-0.098233	0.229643	0.183469	-0.0461745	CG5174	FBgn0034345
clu_16190	7.11e-06	0.00104332	chr2R:18424486:18424872:clu_16190	0.309871	0.546923	0.657161	0.110238	CG5174	FBgn0034345
clu_12313	3.7e-06	0.000671002	chr2L:10305509:10306512:clu_12313	-0.259812	0.296644	0.134883	-0.161761	CG5390	FBgn0032213
clu_12313	3.7e-06	0.000671002	chr2L:10305509:10308548:clu_12313	-0.259786	0.0217291	0.00988042	-0.0118487	CG5390	FBgn0032213
clu_12313	3.7e-06	0.000671002	chr2L:10305509:10306350:clu_12313	-0.237467	0.00200512	0.000932323	-0.0010728	CG5390	FBgn0032213
clu_12313	3.7e-06	0.000671002	chr2L:10308475:10308548:clu_12313	0.757064	0.679622	0.854304	0.174682	CG5390	FBgn0032213
clu_10258	0.00245254	0.0448028	chrX:17304370:17304698:clu_10258	-1.31871	0.998072	0.973716	-0.0243565	CG5445	FBgn0030838
clu_10258	0.00245254	0.0448028	chrX:17304359:17304698:clu_10258	1.31871	0.00192753	0.026284	0.0243565	CG5445	FBgn0030838
clu_12285	0.000677393	0.0202061	chr2L:10255270:10255721:clu_12285	-1.48663	0.999583	0.991899	-0.00768335	CG5676	FBgn0032200
clu_12285	0.000677393	0.0202061	chr2L:10255270:10255626:clu_12285	1.48663	0.000417451	0.0081008	0.00768335	CG5676	FBgn0032200
clu_5844	2.11e-08	2.42e-05	chr3L:11817316:11818088:clu_5844	-0.701757	0.601195	0.373401	-0.227794	CG5946	FBgn0036211
clu_5844	2.11e-08	2.42e-05	chr3L:11817694:11818088:clu_5844	0.289314	0.0765091	0.128023	0.0515143	CG5946	FBgn0036211
clu_5844	2.11e-08	2.42e-05	chr3L:11817652:11818088:clu_5844	0.167904	0.144958	0.214828	0.06987	CG5946	FBgn0036211
clu_5844	2.11e-08	2.42e-05	chr3L:11817316:11817389:clu_5844	0.244539	0.177338	0.283748	0.10641	CG5946	FBgn0036211
clu_5845	8.17e-07	0.000296049	chr3L:11818907:11819821:clu_5845	-0.604232	0.396126	0.197333	-0.198793	CG5946	FBgn0036211
clu_5845	8.17e-07	0.000296049	chr3L:11821482:11821834:clu_5845	0.219497	0.0298284	0.0338638	0.00403547	CG5946	FBgn0036211
clu_5845	8.17e-07	0.000296049	chr3L:11818907:11821834:clu_5845	0.384736	0.574045	0.768803	0.194758	CG5946	FBgn0036211
clu_11807	7.96e-05	0.0048502	chr2L:7440962:7443584:clu_11807	0.623234	0.0312691	0.00861653	-0.0226526	CG5973	FBgn0031914
clu_11807	7.96e-05	0.0048502	chr2L:7440958:7443584:clu_11807	1.60938	0.05055	0.0373437	-0.0132064	CG5973	FBgn0031914
clu_11807	7.96e-05	0.0048502	chr2L:7441756:7443584:clu_11807	-4.18954	0.00590059	1.32e-05	-0.00588738	CG5973	FBgn0031914
clu_11807	7.96e-05	0.0048502	chr2L:7437788:7443584:clu_11807	1.95693	0.91228	0.954027	0.0417463	CG5973	FBgn0031914
clu_5806	4.45e-12	1.53e-08	chr3L:11620665:11621214:clu_5806	-1.13355	0.837761	0.487761	-0.35	CG6084	FBgn0086254
clu_5806	4.45e-12	1.53e-08	chr3L:11620665:11620923:clu_5806	0.636395	0.0670555	0.229192	0.162137	CG6084	FBgn0086254
clu_5806	4.45e-12	1.53e-08	chr3L:11621103:11621214:clu_5806	0.497159	0.0951837	0.283047	0.187863	CG6084	FBgn0086254
clu_1817	0.00125957	0.0302252	chr3R:15405306:15406901:clu_1817	-0.689655	0.239976	0.0736368	-0.166339	CG6125	FBgn0038337
clu_1817	0.00125957	0.0302252	chr3R:15405306:15405380:clu_1817	0.689655	0.760024	0.926363	0.166339	CG6125	FBgn0038337
clu_2726	9.75e-05	0.0056879	chr3R:21875810:21876348:clu_2726	-8.60379	1	0.96378	-0.0362202	CG6656	FBgn0038912
clu_2726	9.75e-05	0.0056879	chr3R:21875810:21876352:clu_2726	8.60379	1.26e-09	0.0362202	0.0362202	CG6656	FBgn0038912
clu_5610	2.01e-05	0.00218919	chr3L:9688599:9689265:clu_5610	-0.526486	0.209485	0.145963	-0.0635219	CG6767	FBgn0036030
clu_5610	2.01e-05	0.00218919	chr3L:9686463:9688531:clu_5610	-0.349458	0.240303	0.199863	-0.0404405	CG6767	FBgn0036030
clu_5610	2.01e-05	0.00218919	chr3L:9689448:9689696:clu_5610	-0.335967	0.00265726	0.00224009	-0.000417172	CG6767	FBgn0036030
clu_5610	2.01e-05	0.00218919	chr3L:9689448:9693196:clu_5610	-0.121797	0.00170966	0.00178547	7.58e-05	CG6767	FBgn0036030
clu_5610	2.01e-05	0.00218919	chr3L:9686463:9687230:clu_5610	-0.104119	0.00580365	0.00616911	0.000365458	CG6767	FBgn0036030
clu_5610	2.01e-05	0.00218919	chr3L:9686475:9689265:clu_5610	-0.116641	0.0277516	0.029132	0.00138046	CG6767	FBgn0036030
clu_5610	2.01e-05	0.00218919	chr3L:9686463:9694233:clu_5610	0.189569	0.00431474	0.0061521	0.00183735	CG6767	FBgn0036030
clu_5610	2.01e-05	0.00218919	chr3L:9689506:9694233:clu_5610	0.408993	0.00548015	0.00973095	0.0042508	CG6767	FBgn0036030
clu_5610	2.01e-05	0.00218919	chr3L:9687253:9689265:clu_5610	0.932	0.00349825	0.0104798	0.00698155	CG6767	FBgn0036030
clu_5610	2.01e-05	0.00218919	chr3L:9686463:9689265:clu_5610	0.0381558	0.1309	0.160416	0.0295168	CG6767	FBgn0036030
clu_5610	2.01e-05	0.00218919	chr3L:9689448:9694233:clu_5610	-0.0142502	0.368097	0.428069	0.0599714	CG6767	FBgn0036030
clu_2871	0.0015045	0.0331039	chr3R:22751366:22766611:clu_2871	-0.492556	0.295611	0.239916	-0.0556944	CG7029	FBgn0039026
clu_2871	0.0015045	0.0331039	chr3R:22766726:22787006:clu_2871	-0.364592	0.317821	0.293154	-0.0246669	CG7029	FBgn0039026
clu_2871	0.0015045	0.0331039	chr3R:22755268:22787006:clu_2871	-0.484501	0.00610318	0.00499337	-0.00110981	CG7029	FBgn0039026
clu_2871	0.0015045	0.0331039	chr3R:22766726:22774749:clu_2871	-0.271291	0.127994	0.129606	0.00161137	CG7029	FBgn0039026
clu_2871	0.0015045	0.0331039	chr3R:22766726:22774753:clu_2871	0.0793079	0.00651549	0.00936794	0.00285244	CG7029	FBgn0039026
clu_2871	0.0015045	0.0331039	chr3R:22785405:22787006:clu_2871	-0.100392	0.0308138	0.0370168	0.00620304	CG7029	FBgn0039026
clu_2871	0.0015045	0.0331039	chr3R:22751366:22787006:clu_2871	1.66605	0.00165328	0.0116187	0.00996541	CG7029	FBgn0039026
clu_2871	0.0015045	0.0331039	chr3R:22785423:22787006:clu_2871	0.0265276	0.0620644	0.0846481	0.0225837	CG7029	FBgn0039026
clu_2871	0.0015045	0.0331039	chr3R:22755268:22766611:clu_2871	-0.058552	0.151424	0.189679	0.0382552	CG7029	FBgn0039026
clu_2803	0.00208229	0.0407408	chr3R:22390719:22391194:clu_2803	-0.684458	0.139523	0.0575889	-0.0819346	CG7059	FBgn0038957
clu_2803	0.00208229	0.0407408	chr3R:22390073:22391194:clu_2803	-0.0292236	0.30873	0.245378	-0.0633526	CG7059	FBgn0038957
clu_2803	0.00208229	0.0407408	chr3R:22390104:22391194:clu_2803	0.274755	0.0172173	0.0185455	0.00132815	CG7059	FBgn0038957
clu_2803	0.00208229	0.0407408	chr3R:22390202:22391194:clu_2803	0.438927	0.534529	0.678488	0.143959	CG7059	FBgn0038957
clu_1672	3.78e-07	0.000162903	chr3R:14727327:14730511:clu_1672	-0.258423	0.359665	0.17923	-0.180436	CG7530	FBgn0038256
clu_1672	3.78e-07	0.000162903	chr3R:14730629:14731409:clu_1672	-0.25842	0.2072	0.103253	-0.103947	CG7530	FBgn0038256
clu_1672	3.78e-07	0.000162903	chr3R:14730629:14731405:clu_1672	-0.258417	0.0394677	0.0196678	-0.0197999	CG7530	FBgn0038256
clu_1672	3.78e-07	0.000162903	chr3R:14730629:14731384:clu_1672	-0.25837	0.012367	0.00616307	-0.00620389	CG7530	FBgn0038256
clu_1672	3.78e-07	0.000162903	chr3R:14727327:14728782:clu_1672	1.03363	0.3813	0.691687	0.310387	CG7530	FBgn0038256
clu_4415	0.00125482	0.0302166	chr3L:1564280:1568197:clu_4415	-0.256552	0.230061	0.198097	-0.031964	CG7879	FBgn0035235
clu_4415	0.00125482	0.0302166	chr3L:1568280:1568418:clu_4415	-1.78709	0.0229734	0.0042811	-0.0186923	CG7879	FBgn0035235
clu_4415	0.00125482	0.0302166	chr3L:1564280:1568418:clu_4415	-0.151356	0.34133	0.326509	-0.0148207	CG7879	FBgn0035235
clu_4415	0.00125482	0.0302166	chr3L:1565902:1568418:clu_4415	1.65053	0.00230746	0.0133785	0.011071	CG7879	FBgn0035235
clu_4415	0.00125482	0.0302166	chr3L:1568309:1568418:clu_4415	-0.0548076	0.3696	0.389389	0.0197888	CG7879	FBgn0035235
clu_4415	0.00125482	0.0302166	chr3L:1564280:1565722:clu_4415	0.599275	0.0337283	0.0683455	0.0346173	CG7879	FBgn0035235
clu_14576	0.00147439	0.0325828	chr2R:9091039:9091407:clu_14576	-0.626054	0.226831	0.0773862	-0.149444	CG8080	FBgn0033373
clu_14576	0.00147439	0.0325828	chr2R:9091051:9091407:clu_14576	0.626054	0.773169	0.922614	0.149444	CG8080	FBgn0033373
clu_915	0.000112248	0.00620351	chr3R:9522891:9524202:clu_915	-1.96161	0.340269	0.251418	-0.0888503	CG8176	FBgn0037702
clu_915	0.000112248	0.00620351	chr3R:9522891:9523536:clu_915	-1.96631	0.17897	0.131617	-0.0473531	CG8176	FBgn0037702
clu_915	0.000112248	0.00620351	chr3R:9522825:9523536:clu_915	6.73148	3.94e-06	0.0173502	0.0173463	CG8176	FBgn0037702
clu_915	0.000112248	0.00620351	chr3R:9522714:9523536:clu_915	-1.32187	0.123706	0.173301	0.0495944	CG8176	FBgn0037702
clu_915	0.000112248	0.00620351	chr3R:9523796:9524202:clu_915	-1.48169	0.357051	0.426314	0.0692627	CG8176	FBgn0037702
clu_13471	0.000687917	0.0202061	chr2L:21069607:21071274:clu_13471	-0.859933	0.0411766	0.0147997	-0.0263769	CG9265	FBgn0032910
clu_13471	0.000687917	0.0202061	chr2L:21069607:21071303:clu_13471	0.0651668	0.190672	0.172844	-0.0178275	CG9265	FBgn0032910
clu_13471	0.000687917	0.0202061	chr2L:21069640:21071303:clu_13471	-1.70233	0.0176712	0.0027354	-0.0149357	CG9265	FBgn0032910
clu_13471	0.000687917	0.0202061	chr2L:21069645:21071303:clu_13471	-0.245234	0.0303462	0.0201682	-0.010178	CG9265	FBgn0032910
clu_13471	0.000687917	0.0202061	chr2L:21062608:21071303:clu_13471	-1.67071	0.0093788	0.00149842	-0.00788038	CG9265	FBgn0032910
clu_13471	0.000687917	0.0202061	chr2L:21069607:21071269:clu_13471	-0.251419	0.0163361	0.0107901	-0.00554601	CG9265	FBgn0032910
clu_13471	0.000687917	0.0202061	chr2L:21069645:21070771:clu_13471	0.394483	0.00459619	0.00579144	0.00119525	CG9265	FBgn0032910
clu_13471	0.000687917	0.0202061	chr2L:21069640:21071269:clu_13471	0.430606	0.00531027	0.00693735	0.00162708	CG9265	FBgn0032910
clu_13471	0.000687917	0.0202061	chr2L:21071208:21071303:clu_13471	0.435596	0.0131425	0.0172552	0.00411277	CG9265	FBgn0032910
clu_13471	0.000687917	0.0202061	chr2L:21069645:21071269:clu_13471	3.17816	0.00169064	0.0344648	0.0327742	CG9265	FBgn0032910
clu_13471	0.000687917	0.0202061	chr2L:21062608:21069355:clu_13471	0.225611	0.66968	0.712715	0.0430352	CG9265	FBgn0032910
clu_1563	0.0016146	0.0347493	chr3R:13771649:13772172:clu_1563	-0.334796	0.812295	0.76985	-0.0424456	CG9297	FBgn0038181
clu_1563	0.0016146	0.0347493	chr3R:13771966:13772172:clu_1563	-0.333648	0.0429275	0.0407311	-0.00219638	CG9297	FBgn0038181
clu_1563	0.0016146	0.0347493	chr3R:13771712:13772172:clu_1563	-0.295912	0.0506028	0.0498602	-0.000742601	CG9297	FBgn0038181
clu_1563	0.0016146	0.0347493	chr3R:13771647:13772172:clu_1563	-0.328286	0.00369847	0.0035281	-0.000170366	CG9297	FBgn0038181
clu_1563	0.0016146	0.0347493	chr3R:13771577:13772172:clu_1563	0.605194	0.0031359	0.00760829	0.00447239	CG9297	FBgn0038181
clu_1563	0.0016146	0.0347493	chr3R:13771874:13772172:clu_1563	0.619268	0.00438071	0.0107791	0.00639837	CG9297	FBgn0038181
clu_1563	0.0016146	0.0347493	chr3R:13772021:13772172:clu_1563	0.0681797	0.0829596	0.117644	0.0346842	CG9297	FBgn0038181
clu_13440	2.73e-05	0.00261431	chr2L:20824493:20825659:clu_13440	-0.98252	0.308872	0.165579	-0.143293	CG9331	FBgn0032889
clu_13440	2.73e-05	0.00261431	chr2L:20824493:20825668:clu_13440	-0.849993	0.366468	0.224295	-0.142173	CG9331	FBgn0032889
clu_13440	2.73e-05	0.00261431	chr2L:20824493:20825272:clu_13440	-0.75817	0.00686047	0.00460273	-0.00225774	CG9331	FBgn0032889
clu_13440	2.73e-05	0.00261431	chr2L:20824630:20825272:clu_13440	-0.293363	0.0342556	0.036581	0.00232545	CG9331	FBgn0032889
clu_13440	2.73e-05	0.00261431	chr2L:20822345:20825668:clu_13440	-0.0256039	0.007803	0.0108911	0.00308811	CG9331	FBgn0032889
clu_13440	2.73e-05	0.00261431	chr2L:20822345:20823180:clu_13440	0.00821628	0.0081731	0.0118001	0.00362699	CG9331	FBgn0032889
clu_13440	2.73e-05	0.00261431	chr2L:20825512:20825659:clu_13440	0.45338	0.00919491	0.0207195	0.0115246	CG9331	FBgn0032889
clu_13440	2.73e-05	0.00261431	chr2L:20823207:20825668:clu_13440	0.609229	0.0123857	0.0326164	0.0202307	CG9331	FBgn0032889
clu_13440	2.73e-05	0.00261431	chr2L:20825512:20825668:clu_13440	-0.0734047	0.121862	0.162151	0.0402889	CG9331	FBgn0032889
clu_13440	2.73e-05	0.00261431	chr2L:20824630:20825659:clu_13440	0.621717	0.0253798	0.0676748	0.042295	CG9331	FBgn0032889
clu_13440	2.73e-05	0.00261431	chr2L:20824630:20825668:clu_13440	0.422855	0.0601372	0.131437	0.0712997	CG9331	FBgn0032889
clu_13440	2.73e-05	0.00261431	chr2L:20823207:20825659:clu_13440	0.867658	0.0386083	0.131653	0.0930446	CG9331	FBgn0032889
clu_13442	0.000142374	0.00722242	chr2L:20826087:20826633:clu_13442	-0.697693	0.987827	0.954296	-0.0335312	CG9331	FBgn0032889
clu_13442	0.000142374	0.00722242	chr2L:20826087:20826623:clu_13442	-0.343682	0.0051501	0.00708864	0.00193854	CG9331	FBgn0032889
clu_13442	0.000142374	0.00722242	chr2L:20826088:20826623:clu_13442	1.04137	0.00702243	0.0386151	0.0315927	CG9331	FBgn0032889
clu_14099	2.2e-05	0.00222369	chr2R:6669232:6669330:clu_14099	1.50518	0.46477	0.418915	-0.0458559	CG9410	FBgn0033086
clu_14099	2.2e-05	0.00222369	chr2R:6669232:6669309:clu_14099	-5.9614	0.0279882	1.44e-05	-0.0279738	CG9410	FBgn0033086
clu_14099	2.2e-05	0.00222369	chr2R:6669224:6669309:clu_14099	2.73766	0.00765735	0.0236715	0.0160142	CG9410	FBgn0033086
clu_14099	2.2e-05	0.00222369	chr2R:6669224:6669330:clu_14099	1.71856	0.499584	0.5574	0.0578155	CG9410	FBgn0033086
clu_16570	6.04e-05	0.00409377	chr2R:21313979:21314424:clu_16570	-0.348835	0.610799	0.367397	-0.243402	CG9485	FBgn0034618
clu_16570	6.04e-05	0.00409377	chr2R:21313716:21314424:clu_16570	-0.305543	0.0887427	0.0557406	-0.0330021	CG9485	FBgn0034618
clu_16570	6.04e-05	0.00409377	chr2R:21314032:21314424:clu_16570	-1.21339	0.0161018	0.00407979	-0.012022	CG9485	FBgn0034618
clu_16570	6.04e-05	0.00409377	chr2R:21312580:21314424:clu_16570	0.112822	0.0106083	0.0101246	-0.000483697	CG9485	FBgn0034618
clu_16570	6.04e-05	0.00409377	chr2R:21312740:21314424:clu_16570	0.818536	0.135142	0.261222	0.12608	CG9485	FBgn0034618
clu_16570	6.04e-05	0.00409377	chr2R:21312783:21314424:clu_16570	0.936412	0.138606	0.301436	0.16283	CG9485	FBgn0034618
clu_6428	5.67e-05	0.00403471	chr3L:16794839:16795251:clu_6428	-0.14484	0.375115	0.330633	-0.0444816	CG9674	FBgn0036663
clu_6428	5.67e-05	0.00403471	chr3L:16794665:16794837:clu_6428	-0.118573	0.378005	0.342048	-0.0359567	CG9674	FBgn0036663
clu_6428	5.67e-05	0.00403471	chr3L:16794665:16795251:clu_6428	0.263413	0.24688	0.327319	0.0804383	CG9674	FBgn0036663
clu_10303	7.21e-05	0.00454783	chrX:17677503:17682427:clu_10303	-6.78895	0.0580875	7.82e-08	-0.0580874	chas	FBgn0263258
clu_10303	7.21e-05	0.00454783	chrX:17677503:17684115:clu_10303	6.78895	0.941912	1	0.0580874	chas	FBgn0263258
clu_14112	0.00161967	0.0347498	chr2R:6704586:6705235:clu_14112	-0.95789	0.924439	0.756866	-0.167573	chk	FBgn0033095
clu_14112	0.00161967	0.0347498	chr2R:6704586:6704731:clu_14112	0.57841	0.0109158	0.0415341	0.0306182	chk	FBgn0033095
clu_14112	0.00161967	0.0347498	chr2R:6704586:6704759:clu_14112	0.37948	0.0646454	0.2016	0.136955	chk	FBgn0033095
clu_1281	0.000829878	0.0228058	chr3R:11798039:11798991:clu_1281	-0.262551	0.360811	0.25839	-0.102422	ClC-a	FBgn0051116
clu_1281	0.000829878	0.0228058	chr3R:11798917:11798991:clu_1281	-0.123847	0.00429983	0.00353741	-0.000762426	ClC-a	FBgn0051116
clu_1281	0.000829878	0.0228058	chr3R:11798897:11798991:clu_1281	0.106814	0.22418	0.232276	0.00809642	ClC-a	FBgn0051116
clu_1281	0.000829878	0.0228058	chr3R:11798039:11798118:clu_1281	0.279585	0.410709	0.505797	0.0950876	ClC-a	FBgn0051116
clu_1287	6.03e-05	0.00409377	chr3R:11802691:11806033:clu_1287	-0.151469	0.281319	0.168425	-0.112894	ClC-a	FBgn0051116
clu_1287	6.03e-05	0.00409377	chr3R:11802691:11810364:clu_1287	-0.321554	0.176571	0.0891781	-0.0873924	ClC-a	FBgn0051116
clu_1287	6.03e-05	0.00409377	chr3R:11802691:11804966:clu_1287	-0.232671	0.0261022	0.0144085	-0.0116937	ClC-a	FBgn0051116
clu_1287	6.03e-05	0.00409377	chr3R:11802691:11803716:clu_1287	0.705694	0.516008	0.727989	0.21198	ClC-a	FBgn0051116
clu_2923	0.000124489	0.00662096	chr3R:23209883:23214426:clu_2923	-2.17315	0.119716	0.011703	-0.108013	cnc	FBgn0262975
clu_2923	0.000124489	0.00662096	chr3R:23220643:23221846:clu_2923	0.00212318	0.102652	0.0883526	-0.0142991	cnc	FBgn0262975
clu_2923	0.000124489	0.00662096	chr3R:23220643:23221762:clu_2923	-0.0912406	0.0357037	0.0279911	-0.00771267	cnc	FBgn0262975
clu_2923	0.000124489	0.00662096	chr3R:23220643:23221842:clu_2923	0.100422	0.112786	0.107102	-0.00568365	cnc	FBgn0262975
clu_2923	0.000124489	0.00662096	chr3R:23209883:23222797:clu_2923	0.164082	0.319679	0.323523	0.00384381	cnc	FBgn0262975
clu_2923	0.000124489	0.00662096	chr3R:23220643:23222797:clu_2923	1.51064	0.00349924	0.0136135	0.0101142	cnc	FBgn0262975
clu_2923	0.000124489	0.00662096	chr3R:23209883:23217879:clu_2923	0.487119	0.305964	0.427715	0.121751	cnc	FBgn0262975
clu_282	0.000393314	0.0137565	chr3R:5203434:5216938:clu_282	-10.4079	0.144717	1.54e-10	-0.144717	cno	FBgn0259212
clu_282	0.000393314	0.0137565	chr3R:5203434:5216933:clu_282	10.4079	0.855283	1	0.144717	cno	FBgn0259212
clu_3798	0.00142979	0.032098	chr3R:29316169:29316237:clu_3798	-0.228968	0.348345	0.289782	-0.0585626	Cnx99A	FBgn0015622
clu_3798	0.00142979	0.032098	chr3R:29316365:29316720:clu_3798	-0.173264	0.312182	0.274576	-0.0376063	Cnx99A	FBgn0015622
clu_3798	0.00142979	0.032098	chr3R:29316169:29316504:clu_3798	0.141981	0.164968	0.198867	0.0338993	Cnx99A	FBgn0015622
clu_3798	0.00142979	0.032098	chr3R:29316629:29316720:clu_3798	0.26025	0.174505	0.236774	0.0622696	Cnx99A	FBgn0015622
clu_16327	1.24e-06	0.000389167	chr2R:19237063:19238152:clu_16327	-0.883545	0.738494	0.510984	-0.22751	cora	FBgn0010434
clu_16327	1.24e-06	0.000389167	chr2R:19237063:19237742:clu_16327	0.194449	0.0167896	0.0341403	0.0173507	cora	FBgn0010434
clu_16327	1.24e-06	0.000389167	chr2R:19237771:19238152:clu_16327	0.581925	0.018456	0.0552897	0.0368337	cora	FBgn0010434
clu_16327	1.24e-06	0.000389167	chr2R:19237063:19237328:clu_16327	0.00804438	0.115988	0.195742	0.0797544	cora	FBgn0010434
clu_16327	1.24e-06	0.000389167	chr2R:19237441:19238152:clu_16327	0.0991262	0.110273	0.203844	0.0935711	cora	FBgn0010434
clu_16328	0.00109599	0.027417	chr2R:19242395:19242484:clu_16328	-0.341781	0.212962	0.173468	-0.0394944	cora	FBgn0010434
clu_16328	0.00109599	0.027417	chr2R:19238434:19238789:clu_16328	-0.344073	0.150177	0.122047	-0.028131	cora	FBgn0010434
clu_16328	0.00109599	0.027417	chr2R:19242395:19242490:clu_16328	-0.321489	0.00427667	0.00355496	-0.000721711	cora	FBgn0010434
clu_16328	0.00109599	0.027417	chr2R:19242395:19242704:clu_16328	-0.0477429	0.0555031	0.0606642	0.00516111	cora	FBgn0010434
clu_16328	0.00109599	0.027417	chr2R:19238434:19242174:clu_16328	0.075854	0.0227112	0.0280888	0.00537759	cora	FBgn0010434
clu_16328	0.00109599	0.027417	chr2R:19238434:19242704:clu_16328	0.279995	0.011912	0.0180691	0.00615704	cora	FBgn0010434
clu_16328	0.00109599	0.027417	chr2R:19241785:19242174:clu_16328	-0.106694	0.232884	0.239968	0.00708382	cora	FBgn0010434
clu_16328	0.00109599	0.027417	chr2R:19238434:19241216:clu_16328	0.0933526	0.0361789	0.0455352	0.00935634	cora	FBgn0010434
clu_16328	0.00109599	0.027417	chr2R:19242585:19242704:clu_16328	-0.0828203	0.259861	0.274234	0.0143737	cora	FBgn0010434
clu_16328	0.00109599	0.027417	chr2R:19241785:19242704:clu_16328	0.795399	0.0135332	0.0343707	0.0208374	cora	FBgn0010434
clu_10765	0.00244657	0.0448028	chrX:22484526:22485402:clu_10765	-1.26823	0.492092	0.0712197	-0.420872	Cp110	FBgn0031191
clu_10765	0.00244657	0.0448028	chrX:22484526:22485237:clu_10765	1.26823	0.507908	0.92878	0.420872	Cp110	FBgn0031191
clu_11669	6.69e-06	0.00104332	chr2L:6343069:6344159:clu_11669	-0.95016	0.806648	0.632226	-0.174422	Cpr	FBgn0015623
clu_11669	6.69e-06	0.00104332	chr2L:6344098:6344159:clu_11669	1.04083	0.00252989	0.01452	0.0119901	Cpr	FBgn0015623
clu_11669	6.69e-06	0.00104332	chr2L:6343941:6344159:clu_11669	-0.090672	0.190822	0.353254	0.162432	Cpr	FBgn0015623
clu_7693	0.00263899	0.0466019	chr4:879450:884564:clu_7693	-2.1937	0.257312	0.0380771	-0.219235	CR43361	FBgn0263093
clu_7693	0.00263899	0.0466019	chr4:879943:884564:clu_7693	-1.02696	0.067545	0.0320998	-0.0354452	CR43361	FBgn0263093
clu_7693	0.00263899	0.0466019	chr4:907047:907115:clu_7693	-0.317026	0.273887	0.26473	-0.00915742	CR43361	FBgn0263093
clu_7693	0.00263899	0.0466019	chr4:872088:872174:clu_7693	-0.038487	0.0212693	0.0271614	0.00589211	CR43361	FBgn0263093
clu_7693	0.00263899	0.0466019	chr4:905578:906894:clu_7693	-0.204144	0.148904	0.161125	0.0122204	CR43361	FBgn0263093
clu_7693	0.00263899	0.0466019	chr4:905029:906894:clu_7693	0.00974364	0.116648	0.156323	0.0396749	CR43361	FBgn0263093
clu_7693	0.00263899	0.0466019	chr4:905029:907115:clu_7693	1.38268	0.0101507	0.0536908	0.0435401	CR43361	FBgn0263093
clu_7693	0.00263899	0.0466019	chr4:922686:927832:clu_7693	2.0278	0.0083622	0.0843131	0.0759509	CR43361	FBgn0263093
clu_7693	0.00263899	0.0466019	chr4:868399:871992:clu_7693	0.360098	0.0959211	0.182481	0.0865594	CR43361	FBgn0263093
clu_13555	5.5e-06	0.000901307	chr2L:21315538:21318127:clu_13555	-0.551594	0.179191	0.0675449	-0.111646	crc	FBgn0000370
clu_13555	5.5e-06	0.000901307	chr2L:21312208:21318127:clu_13555	0.551594	0.820809	0.932455	0.111646	crc	FBgn0000370
clu_12588	4.57e-05	0.00365812	chr2L:12173130:12173209:clu_12588	-11.2375	1	0.957509	-0.0424913	crok	FBgn0032421
clu_12588	4.57e-05	0.00365812	chr2L:12173130:12173214:clu_12588	11.2375	7.7e-12	0.0424913	0.0424913	crok	FBgn0032421
clu_8736	0.00210542	0.0408637	chrX:6665686:6666850:clu_8736	-0.448022	0.282208	0.167115	-0.115092	Ctr1A	FBgn0062413
clu_8736	0.00210542	0.0408637	chrX:6665686:6666240:clu_8736	0.220307	0.29752	0.343728	0.0462086	Ctr1A	FBgn0062413
clu_8736	0.00210542	0.0408637	chrX:6666269:6666850:clu_8736	0.227715	0.420273	0.489156	0.0688837	Ctr1A	FBgn0062413
clu_15612	7.91e-06	0.00107233	chr2R:14883217:14883346:clu_15612	-1.04706	0.946843	0.890128	-0.0567154	Cyp6a20	FBgn0033980
clu_15612	7.91e-06	0.00107233	chr2R:14882252:14883346:clu_15612	-1.04001	0.0502728	0.0475958	-0.00267697	Cyp6a20	FBgn0033980
clu_15612	7.91e-06	0.00107233	chr2R:14883217:14929780:clu_15612	2.08707	0.00288414	0.0622765	0.0593924	Cyp6a20	FBgn0033980
clu_13956	0.000544889	0.0176181	chr2R:5295063:5295116:clu_13956	-0.335545	0.844632	0.693278	-0.151354	d4	FBgn0033015
clu_13956	0.000544889	0.0176181	chr2R:5295060:5295116:clu_13956	-0.335545	0.0483178	0.0396595	-0.00865831	d4	FBgn0033015
clu_13956	0.000544889	0.0176181	chr2R:5295063:5295130:clu_13956	-0.335545	0.0298353	0.024489	-0.00534634	d4	FBgn0033015
clu_13956	0.000544889	0.0176181	chr2R:5295057:5295116:clu_13956	1.00664	0.0772149	0.242573	0.165358	d4	FBgn0033015
clu_7529	0.00178302	0.0368758	chr4:378900:380306:clu_7529	1.13097	0.0347827	0.00596134	-0.0288213	dati	FBgn0262636
clu_7529	0.00178302	0.0368758	chr4:378899:382123:clu_7529	-12.3261	0.0171512	4.21e-09	-0.0171512	dati	FBgn0262636
clu_7529	0.00178302	0.0368758	chr4:378900:381389:clu_7529	2.59981	0.0207238	0.0154299	-0.00529399	dati	FBgn0262636
clu_7529	0.00178302	0.0368758	chr4:382047:382123:clu_7529	2.6874	0.0122996	0.00999589	-0.00230369	dati	FBgn0262636
clu_7529	0.00178302	0.0368758	chr4:381445:382123:clu_7529	2.95627	0.00608246	0.00646812	0.000385662	dati	FBgn0262636
clu_7529	0.00178302	0.0368758	chr4:378900:382123:clu_7529	2.95166	0.90896	0.962145	0.0531846	dati	FBgn0262636
clu_7354	0.00060091	0.0183932	chr3L:27420841:27420931:clu_7354	-9.45223	0.0167982	2.71e-08	-0.0167982	Dbp80	FBgn0024804
clu_7354	0.00060091	0.0183932	chr3L:27420841:27420901:clu_7354	3.89321	0.980842	0.987433	0.006591	Dbp80	FBgn0024804
clu_7354	0.00060091	0.0183932	chr3L:27420841:27420952:clu_7354	5.55903	0.00235974	0.0125669	0.0102072	Dbp80	FBgn0024804
clu_6073	5.74e-05	0.00403471	chr3L:13929487:13929651:clu_6073	-13.9945	0.0251842	1.81e-14	-0.0251842	DCTN1-p150	FBgn0001108
clu_6073	5.74e-05	0.00403471	chr3L:13929541:13929651:clu_6073	13.9945	0.974816	1	0.0251842	DCTN1-p150	FBgn0001108
clu_4920	0.000306993	0.0119875	chr3L:4813089:4813328:clu_4920	-0.564692	0.137198	0.048886	-0.0883121	Dhc64C	FBgn0261797
clu_4920	0.000306993	0.0119875	chr3L:4812255:4813328:clu_4920	0.564692	0.862802	0.951114	0.0883121	Dhc64C	FBgn0261797
clu_6296	0.000452466	0.0150538	chr3L:16040065:16046485:clu_6296	-0.278319	0.571788	0.457624	-0.114164	Diap1	FBgn0260635
clu_6296	0.000452466	0.0150538	chr3L:16040065:16042786:clu_6296	-0.708417	0.00295492	0.00153826	-0.00141666	Diap1	FBgn0260635
clu_6296	0.000452466	0.0150538	chr3L:16043071:16046485:clu_6296	-0.318847	0.00287713	0.00221122	-0.000665908	Diap1	FBgn0260635
clu_6296	0.000452466	0.0150538	chr3L:16044690:16046485:clu_6296	0.949359	0.000964777	0.00263557	0.00167079	Diap1	FBgn0260635
clu_6296	0.000452466	0.0150538	chr3L:16040065:16040438:clu_6296	0.157309	0.143931	0.178081	0.0341505	Diap1	FBgn0260635
clu_6296	0.000452466	0.0150538	chr3L:16040065:16050458:clu_6296	0.198916	0.277485	0.35791	0.0804251	Diap1	FBgn0260635
clu_1482	0.00020996	0.009329	chr3R:13365229:13367739:clu_1482	-0.430914	0.333371	0.174393	-0.158978	Dic1	FBgn0027610
clu_1482	0.00020996	0.009329	chr3R:13367668:13367739:clu_1482	0.430914	0.666629	0.825607	0.158978	Dic1	FBgn0027610
clu_14270	0.000577931	0.0178485	chr2R:7505746:7505839:clu_14270	2.98092	0.41131	0.358421	-0.0528888	didum	FBgn0261397
clu_14270	0.000577931	0.0178485	chr2R:7505499:7505839:clu_14270	-6.2022	0.00974175	8.72e-07	-0.00974088	didum	FBgn0261397
clu_14270	0.000577931	0.0178485	chr2R:7505499:7505649:clu_14270	3.22128	0.578948	0.641578	0.0626297	didum	FBgn0261397
clu_511	5.7e-05	0.00403471	chr3R:6391988:6392880:clu_511	-0.991366	0.178937	0.0995387	-0.0793979	Dmtn	FBgn0037443
clu_511	5.7e-05	0.00403471	chr3R:6392959:6393732:clu_511	-0.611579	0.173131	0.140801	-0.0323296	Dmtn	FBgn0037443
clu_511	5.7e-05	0.00403471	chr3R:6391988:6393732:clu_511	-0.578268	0.14808	0.124507	-0.0235725	Dmtn	FBgn0037443
clu_511	5.7e-05	0.00403471	chr3R:6393911:6405742:clu_511	-1.2053	0.0239581	0.0107606	-0.0131975	Dmtn	FBgn0037443
clu_511	5.7e-05	0.00403471	chr3R:6392742:6393732:clu_511	-0.507766	0.0232312	0.0209599	-0.00227129	Dmtn	FBgn0037443
clu_511	5.7e-05	0.00403471	chr3R:6405660:6405742:clu_511	-0.535924	0.0124941	0.0109595	-0.00153452	Dmtn	FBgn0037443
clu_511	5.7e-05	0.00403471	chr3R:6396901:6397189:clu_511	2.01949	0.000852425	0.00962822	0.00877579	Dmtn	FBgn0037443
clu_511	5.7e-05	0.00403471	chr3R:6393911:6396641:clu_511	2.02806	0.000844694	0.00962302	0.00877833	Dmtn	FBgn0037443
clu_511	5.7e-05	0.00403471	chr3R:6397291:6405378:clu_511	0.143077	0.0186094	0.032189	0.0135796	Dmtn	FBgn0037443
clu_511	5.7e-05	0.00403471	chr3R:6393911:6397189:clu_511	0.0167208	0.0277025	0.0422298	0.0145273	Dmtn	FBgn0037443
clu_511	5.7e-05	0.00403471	chr3R:6392742:6392880:clu_511	0.419494	0.0151103	0.0344585	0.0193481	Dmtn	FBgn0037443
clu_511	5.7e-05	0.00403471	chr3R:6393911:6405378:clu_511	-0.196633	0.37705	0.464344	0.0872942	Dmtn	FBgn0037443
clu_4880	7.94e-06	0.00107233	chr3L:4414858:4417820:clu_4880	-0.15813	0.526474	0.397924	-0.12855	DOR	FBgn0035542
clu_4880	7.94e-06	0.00107233	chr3L:4415590:4417820:clu_4880	-0.186858	0.00523581	0.0038453	-0.0013905	DOR	FBgn0035542
clu_4880	7.94e-06	0.00107233	chr3L:4415805:4417820:clu_4880	-0.185284	0.00196455	0.00144509	-0.000519465	DOR	FBgn0035542
clu_4880	7.94e-06	0.00107233	chr3L:4414858:4415427:clu_4880	-0.078756	0.00108559	0.000888301	-0.000197287	DOR	FBgn0035542
clu_4880	7.94e-06	0.00107233	chr3L:4414457:4417820:clu_4880	0.142326	0.155828	0.159058	0.00322987	DOR	FBgn0035542
clu_4880	7.94e-06	0.00107233	chr3L:4407384:4417820:clu_4880	0.466702	0.309413	0.43684	0.127427	DOR	FBgn0035542
clu_1332	0.000395496	0.0137565	chr3R:12095408:12096049:clu_1332	-1.32979	0.0454388	0.00634925	-0.0390896	dpr17	FBgn0051361
clu_1332	0.000395496	0.0137565	chr3R:12095716:12096049:clu_1332	-1.344	0.0351958	0.00484859	-0.0303472	dpr17	FBgn0051361
clu_1332	0.000395496	0.0137565	chr3R:12095300:12096049:clu_1332	0.264873	0.0667567	0.0459562	-0.0208006	dpr17	FBgn0051361
clu_1332	0.000395496	0.0137565	chr3R:12095295:12096049:clu_1332	-1.32027	0.0119641	0.00168776	-0.0102763	dpr17	FBgn0051361
clu_1332	0.000395496	0.0137565	chr3R:12108082:12109934:clu_1332	0.61039	0.366688	0.356617	-0.0100715	dpr17	FBgn0051361
clu_1332	0.000395496	0.0137565	chr3R:12095922:12096049:clu_1332	0.596768	0.0575379	0.0552005	-0.00233741	dpr17	FBgn0051361
clu_1332	0.000395496	0.0137565	chr3R:12095300:12096402:clu_1332	0.445722	0.00460934	0.00380215	-0.000807192	dpr17	FBgn0051361
clu_1332	0.000395496	0.0137565	chr3R:12097016:12107142:clu_1332	1.20374	0.0100531	0.0176967	0.00764362	dpr17	FBgn0051361
clu_1332	0.000395496	0.0137565	chr3R:12097016:12107139:clu_1332	0.872566	0.401756	0.507842	0.106086	dpr17	FBgn0051361
clu_11305	0.00183538	0.0378452	chr2L:3539391:3545074:clu_11305	-0.872571	0.447363	0.123849	-0.323514	drm	FBgn0024244
clu_11305	0.00183538	0.0378452	chr2L:3539977:3545074:clu_11305	0.872571	0.552637	0.876151	0.323514	drm	FBgn0024244
clu_10981	0.000359348	0.0132344	chr2L:837378:849899:clu_10981	-1.32749	0.993827	0.918822	-0.0750055	drongo	FBgn0020304
clu_10981	0.000359348	0.0132344	chr2L:837378:842614:clu_10981	1.32749	0.00617275	0.0811783	0.0750055	drongo	FBgn0020304
clu_12486	3.47e-06	0.00066438	chr2L:11011379:11011472:clu_12486	-9.51839	1	0.853497	-0.146503	dUTPase	FBgn0250837
clu_12486	3.47e-06	0.00066438	chr2L:11011379:11011454:clu_12486	9.51839	9.27e-10	0.146503	0.146503	dUTPase	FBgn0250837
clu_2317	0.00141388	0.032098	chr3R:19494318:19506248:clu_2317	-0.990859	0.229337	0.126605	-0.102732	Dys	FBgn0260003
clu_2317	0.00141388	0.032098	chr3R:19562826:19590124:clu_2317	-0.498554	0.445959	0.402788	-0.0431711	Dys	FBgn0260003
clu_2317	0.00141388	0.032098	chr3R:19571071:19590124:clu_2317	-0.491608	0.0833121	0.0757716	-0.00754054	Dys	FBgn0260003
clu_2317	0.00141388	0.032098	chr3R:19505936:19506248:clu_2317	-0.342401	0.0304413	0.0321411	0.00169981	Dys	FBgn0260003
clu_2317	0.00141388	0.032098	chr3R:19562826:19571021:clu_2317	-0.356096	0.0717214	0.0746963	0.00297486	Dys	FBgn0260003
clu_2317	0.00141388	0.032098	chr3R:19499714:19503639:clu_2317	-0.151526	0.030789	0.039345	0.00855598	Dys	FBgn0260003
clu_2317	0.00141388	0.032098	chr3R:19499757:19503639:clu_2317	0.863487	0.00373767	0.0131798	0.00944216	Dys	FBgn0260003
clu_2317	0.00141388	0.032098	chr3R:19494318:19505868:clu_2317	-0.021539	0.0248404	0.0361497	0.0113093	Dys	FBgn0260003
clu_2317	0.00141388	0.032098	chr3R:19499703:19503639:clu_2317	0.624346	0.0122426	0.0339879	0.0217453	Dys	FBgn0260003
clu_2317	0.00141388	0.032098	chr3R:19505393:19506248:clu_2317	0.195894	0.0531647	0.0961612	0.0429965	Dys	FBgn0260003
clu_2317	0.00141388	0.032098	chr3R:19586514:19590124:clu_2317	1.16886	0.0144551	0.069175	0.0547199	Dys	FBgn0260003
clu_12276	3.86e-05	0.00323912	chr2L:10232659:10233757:clu_12276	-0.733544	0.0722247	0.0253047	-0.0469199	eEF1delta	FBgn0032198
clu_12276	3.86e-05	0.00323912	chr2L:10233561:10233757:clu_12276	0.307451	0.494744	0.490902	-0.0038419	eEF1delta	FBgn0032198
clu_12276	3.86e-05	0.00323912	chr2L:10232659:10233481:clu_12276	0.426094	0.433031	0.483793	0.0507618	eEF1delta	FBgn0032198
clu_7359	5.19e-05	0.00393087	chr3L:27847485:27856784:clu_7359	-0.00323759	0.478625	0.437159	-0.0414664	eIF4B	FBgn0020660
clu_7359	5.19e-05	0.00393087	chr3L:27856707:27856784:clu_7359	-0.686414	0.0354375	0.0163458	-0.0190917	eIF4B	FBgn0020660
clu_7359	5.19e-05	0.00393087	chr3L:27847496:27856784:clu_7359	-0.596267	0.00231037	0.00116621	-0.00114416	eIF4B	FBgn0020660
clu_7359	5.19e-05	0.00393087	chr3L:27844604:27856784:clu_7359	1.09839	0.00654977	0.0180012	0.0114514	eIF4B	FBgn0020660
clu_7359	5.19e-05	0.00393087	chr3L:27844604:27847425:clu_7359	0.187528	0.477077	0.527328	0.0502508	eIF4B	FBgn0020660
clu_4731	0.00114509	0.0283677	chr3L:3552864:3554053:clu_4731	-0.994554	0.0233935	0.00122666	-0.0221668	Eip63E	FBgn0005640
clu_4731	0.00114509	0.0283677	chr3L:3554180:3578289:clu_4731	-0.994401	0.0131909	0.000691784	-0.0124991	Eip63E	FBgn0005640
clu_4731	0.00114509	0.0283677	chr3L:3552864:3578289:clu_4731	1.98896	0.963416	0.998082	0.0346659	Eip63E	FBgn0005640
clu_16143	0.000153349	0.00749016	chr2R:17903679:17907647:clu_16143	-0.781924	0.783893	0.431595	-0.352299	Elk	FBgn0011589
clu_16143	0.000153349	0.00749016	chr2R:17903679:17907662:clu_16143	0.781924	0.216107	0.568405	0.352299	Elk	FBgn0011589
clu_17104	0.00252504	0.0455234	chr2R:24770061:24771725:clu_17104	-0.472533	0.0814042	0.0435153	-0.0378889	Eps-15	FBgn0035060
clu_17104	0.00252504	0.0455234	chr2R:24769683:24771725:clu_17104	0.289252	0.0902148	0.103303	0.0130879	Eps-15	FBgn0035060
clu_17104	0.00252504	0.0455234	chr2R:24771324:24771725:clu_17104	0.183281	0.828381	0.853182	0.024801	Eps-15	FBgn0035060
clu_6681	4.87e-05	0.00381385	chr3L:19298219:19298278:clu_6681	-9.1001	1	0.967259	-0.0327411	fal	FBgn0028380
clu_6681	4.87e-05	0.00381385	chr3L:19298219:19298282:clu_6681	9.1001	4.22e-10	0.0327411	0.0327411	fal	FBgn0028380
clu_1969	0.00237451	0.0439604	chr3R:16632768:16634374:clu_1969	-0.0281335	0.142274	0.134174	-0.00809956	Fas1	FBgn0285925
clu_1969	0.00237451	0.0439604	chr3R:16632768:16635086:clu_1969	-0.239142	0.0258767	0.0197612	-0.00611552	Fas1	FBgn0285925
clu_1969	0.00237451	0.0439604	chr3R:16634382:16635546:clu_1969	-0.220442	0.0223897	0.017421	-0.00496867	Fas1	FBgn0285925
clu_1969	0.00237451	0.0439604	chr3R:16632768:16635546:clu_1969	0.0190202	0.0352531	0.0348513	-0.000401711	Fas1	FBgn0285925
clu_1969	0.00237451	0.0439604	chr3R:16633443:16635546:clu_1969	0.0126961	0.00790587	0.00776651	-0.00013936	Fas1	FBgn0285925
clu_1969	0.00237451	0.0439604	chr3R:16632768:16633426:clu_1969	0.0328051	0.0488304	0.048944	0.000113633	Fas1	FBgn0285925
clu_1969	0.00237451	0.0439604	chr3R:16632768:16633328:clu_1969	0.194559	0.00277667	0.00327177	0.0004951	Fas1	FBgn0285925
clu_1969	0.00237451	0.0439604	chr3R:16633443:16634374:clu_1969	0.119136	0.0325668	0.0355858	0.00301906	Fas1	FBgn0285925
clu_1969	0.00237451	0.0439604	chr3R:16635094:16635546:clu_1969	0.0401687	0.365668	0.369228	0.00355979	Fas1	FBgn0285925
clu_1969	0.00237451	0.0439604	chr3R:16634382:16635086:clu_1969	0.0693333	0.316459	0.328996	0.0125372	Fas1	FBgn0285925
clu_8410	0.00126623	0.0302795	chrX:4149551:4154387:clu_8410	-0.313795	0.259473	0.144035	-0.115438	Fas2	FBgn0000635
clu_8410	0.00126623	0.0302795	chrX:4154431:4154585:clu_8410	-0.31183	0.22656	0.126012	-0.100548	Fas2	FBgn0000635
clu_8410	0.00126623	0.0302795	chrX:4149551:4154585:clu_8410	0.625625	0.513967	0.729953	0.215986	Fas2	FBgn0000635
clu_6895	0.00173424	0.0365437	chr3L:20386854:20388669:clu_6895	-0.830219	0.461425	0.192896	-0.268529	fbl	FBgn0011205
clu_6895	0.00173424	0.0365437	chr3L:20388001:20388669:clu_6895	0.37993	0.0301582	0.0422851	0.0121269	fbl	FBgn0011205
clu_6895	0.00173424	0.0365437	chr3L:20384858:20388669:clu_6895	0.450289	0.508416	0.764819	0.256403	fbl	FBgn0011205
clu_13334	7.68e-06	0.00107233	chr2L:19762831:19764070:clu_13334	-0.0878623	0.654142	0.46096	-0.193182	fbp	FBgn0032820
clu_13334	7.68e-06	0.00107233	chr2L:19763744:19764070:clu_13334	-0.688835	0.00793725	0.00306663	-0.00487062	fbp	FBgn0032820
clu_13334	7.68e-06	0.00107233	chr2L:19762814:19764070:clu_13334	-0.689407	0.00429571	0.00165874	-0.00263697	fbp	FBgn0032820
clu_13334	7.68e-06	0.00107233	chr2L:19762831:19763426:clu_13334	0.731446	0.159891	0.255645	0.0957535	fbp	FBgn0032820
clu_13334	7.68e-06	0.00107233	chr2L:19763497:19764070:clu_13334	0.734658	0.173733	0.27867	0.104937	fbp	FBgn0032820
clu_9788	0.00207438	0.0407016	chrX:14924413:14926766:clu_9788	-0.383684	0.817402	0.692353	-0.12505	Flo2	FBgn0264078
clu_9788	0.00207438	0.0407016	chrX:14924840:14926736:clu_9788	-2.38301	0.0288595	0.00331043	-0.0255491	Flo2	FBgn0264078
clu_9788	0.00207438	0.0407016	chrX:14924840:14926766:clu_9788	-0.227621	0.0394239	0.0390327	-0.000391232	Flo2	FBgn0264078
clu_9788	0.00207438	0.0407016	chrX:14924840:14925646:clu_9788	1.15462	0.00633824	0.0249998	0.0186616	Flo2	FBgn0264078
clu_9788	0.00207438	0.0407016	chrX:14925684:14926766:clu_9788	0.394533	0.0400933	0.0739501	0.0338568	Flo2	FBgn0264078
clu_9788	0.00207438	0.0407016	chrX:14924413:14925646:clu_9788	0.903701	0.0228725	0.0701955	0.047323	Flo2	FBgn0264078
clu_9788	0.00207438	0.0407016	chrX:14924413:14926736:clu_9788	0.541462	0.0450103	0.0961588	0.0511485	Flo2	FBgn0264078
clu_975	0.0016639	0.0354776	chr3R:9724677:9725464:clu_975	-0.725699	0.750884	0.52929	-0.221594	FoxP	FBgn0262477
clu_975	0.0016639	0.0354776	chr3R:9727282:9727427:clu_975	-0.0323038	0.0197932	0.027911	0.00811776	FoxP	FBgn0262477
clu_975	0.0016639	0.0354776	chr3R:9727617:9727990:clu_975	-0.177851	0.0865779	0.105549	0.0189714	FoxP	FBgn0262477
clu_975	0.0016639	0.0354776	chr3R:9727013:9727990:clu_975	0.117193	0.080577	0.131946	0.0513688	FoxP	FBgn0262477
clu_975	0.0016639	0.0354776	chr3R:9726189:9727990:clu_975	0.818661	0.0621683	0.205304	0.143136	FoxP	FBgn0262477
clu_11683	0.0008904	0.0241392	chr2L:6457916:6458171:clu_11683	-1.14172	0.8526	0.65664	-0.19596	frj	FBgn0031815
clu_11683	0.0008904	0.0241392	chr2L:6458095:6458153:clu_11683	1.33154	0.00269103	0.0245824	0.0218913	frj	FBgn0031815
clu_11683	0.0008904	0.0241392	chr2L:6458095:6458171:clu_11683	-0.217215	0.074339	0.144313	0.0699741	frj	FBgn0031815
clu_11683	0.0008904	0.0241392	chr2L:6457916:6458087:clu_11683	0.0273963	0.0703695	0.174465	0.104095	frj	FBgn0031815
clu_15738	0.00174831	0.0365975	chr2R:15672285:15676489:clu_15738	-0.598753	0.317766	0.0859929	-0.231773	fus	FBgn0023441
clu_15738	0.00174831	0.0365975	chr2R:15672285:15676502:clu_15738	-0.598754	0.146084	0.0395329	-0.106551	fus	FBgn0023441
clu_15738	0.00174831	0.0365975	chr2R:15672285:15675517:clu_15738	1.19751	0.536149	0.874474	0.338325	fus	FBgn0023441
clu_6253	0.000390181	0.0137565	chr3L:15812897:15813246:clu_6253	-0.66821	0.401649	0.347858	-0.0537909	fwe	FBgn0261722
clu_6253	0.000390181	0.0137565	chr3L:15810848:15813246:clu_6253	-0.875655	0.0820838	0.0577724	-0.0243114	fwe	FBgn0261722
clu_6253	0.000390181	0.0137565	chr3L:15810848:15812448:clu_6253	-0.050569	0.00609965	0.00979711	0.00369746	fwe	FBgn0261722
clu_6253	0.000390181	0.0137565	chr3L:15810848:15811193:clu_6253	2.33509	0.000254746	0.00444611	0.00419136	fwe	FBgn0261722
clu_6253	0.000390181	0.0137565	chr3L:15810848:15811064:clu_6253	-0.229971	0.0177794	0.023867	0.00608757	fwe	FBgn0261722
clu_6253	0.000390181	0.0137565	chr3L:15811154:15811220:clu_6253	-0.0988419	0.0133271	0.0203969	0.0070698	fwe	FBgn0261722
clu_6253	0.000390181	0.0137565	chr3L:15810848:15811220:clu_6253	-0.411844	0.478806	0.535862	0.0570562	fwe	FBgn0261722
clu_10853	1.18e-05	0.00145328	chr2L:72081:74903:clu_10853	-0.57291	0.0647324	0.0326269	-0.0321056	galectin	FBgn0031213
clu_10853	1.18e-05	0.00145328	chr2L:71804:71950:clu_10853	-0.414164	0.026972	0.0159334	-0.0110386	galectin	FBgn0031213
clu_10853	1.18e-05	0.00145328	chr2L:73692:74903:clu_10853	0.0508741	0.142506	0.134027	-0.00847905	galectin	FBgn0031213
clu_10853	1.18e-05	0.00145328	chr2L:71804:74903:clu_10853	-2.08115	0.00924327	0.001031	-0.00821227	galectin	FBgn0031213
clu_10853	1.18e-05	0.00145328	chr2L:74572:74903:clu_10853	-0.00884105	0.0571238	0.0506106	-0.00651312	galectin	FBgn0031213
clu_10853	1.18e-05	0.00145328	chr2L:73692:75078:clu_10853	0.278939	0.00187863	0.00221946	0.000340832	galectin	FBgn0031213
clu_10853	1.18e-05	0.00145328	chr2L:73545:74903:clu_10853	1.15871	0.000998878	0.00284446	0.00184558	galectin	FBgn0031213
clu_10853	1.18e-05	0.00145328	chr2L:73585:74903:clu_10853	1.17381	0.00126393	0.00365398	0.00239006	galectin	FBgn0031213
clu_10853	1.18e-05	0.00145328	chr2L:72977:74903:clu_10853	0.232773	0.206758	0.233249	0.0264905	galectin	FBgn0031213
clu_10853	1.18e-05	0.00145328	chr2L:75018:75078:clu_10853	0.181949	0.488523	0.523804	0.0352816	galectin	FBgn0031213
clu_5476	0.0016097	0.0347493	chr3L:8985231:8985977:clu_5476	-0.181338	0.829588	0.716239	-0.113348	Galk	FBgn0263199
clu_5476	0.0016097	0.0347493	chr3L:8985308:8985977:clu_5476	-0.610102	0.0122901	0.00691103	-0.00537911	Galk	FBgn0263199
clu_5476	0.0016097	0.0347493	chr3L:8985667:8985977:clu_5476	-0.574728	0.00638654	0.00372061	-0.00266593	Galk	FBgn0263199
clu_5476	0.0016097	0.0347493	chr3L:8985504:8985977:clu_5476	-0.603831	0.00380165	0.0021512	-0.00165044	Galk	FBgn0263199
clu_5476	0.0016097	0.0347493	chr3L:8985231:8985284:clu_5476	0.481607	0.0429619	0.0719769	0.029015	Galk	FBgn0263199
clu_5476	0.0016097	0.0347493	chr3L:8985231:8985419:clu_5476	1.02346	0.0211282	0.0608551	0.0397268	Galk	FBgn0263199
clu_5476	0.0016097	0.0347493	chr3L:8985308:8985419:clu_5476	0.464932	0.0838437	0.138146	0.0543022	Galk	FBgn0263199
clu_15239	5.58e-05	0.00403471	chr2R:12616081:12616163:clu_15239	-7.38103	1	0.918806	-0.0811941	Galphaq	FBgn0004435
clu_15239	5.58e-05	0.00403471	chr2R:12616081:12616167:clu_15239	7.38103	3.43e-08	0.0811941	0.0811941	Galphaq	FBgn0004435
clu_2982	5.59e-05	0.00403471	chr3R:23937019:23937423:clu_2982	-0.102057	0.285968	0.228241	-0.0577276	Gdh	FBgn0001098
clu_2982	5.59e-05	0.00403471	chr3R:23936645:23936981:clu_2982	-0.184792	0.216551	0.159113	-0.0574387	Gdh	FBgn0001098
clu_2982	5.59e-05	0.00403471	chr3R:23813323:23937423:clu_2982	-0.0462238	0.00223076	0.00188268	-0.000348083	Gdh	FBgn0001098
clu_2982	5.59e-05	0.00403471	chr3R:23936645:23937423:clu_2982	0.333072	0.49525	0.610764	0.115514	Gdh	FBgn0001098
clu_80	0.00147009	0.0325828	chr3R:4133919:4134146:clu_80	0.944914	0.0667419	0.0540062	-0.0127357	Gfat1	FBgn0027341
clu_80	0.00147009	0.0325828	chr3R:4133919:4135224:clu_80	-8.50279	0.0105451	6.73e-07	-0.0105444	Gfat1	FBgn0027341
clu_80	0.00147009	0.0325828	chr3R:4134172:4134367:clu_80	1.06741	0.0991513	0.0906869	-0.00846441	Gfat1	FBgn0027341
clu_80	0.00147009	0.0325828	chr3R:4134390:4135224:clu_80	1.14508	0.194427	0.19219	-0.00223647	Gfat1	FBgn0027341
clu_80	0.00147009	0.0325828	chr3R:4134390:4135260:clu_80	1.1372	0.0942945	0.0924787	-0.00181581	Gfat1	FBgn0027341
clu_80	0.00147009	0.0325828	chr3R:4133919:4134367:clu_80	1.18557	0.146947	0.151259	0.0043119	Gfat1	FBgn0027341
clu_80	0.00147009	0.0325828	chr3R:4135381:4136421:clu_80	1.18627	0.366876	0.377905	0.0110294	Gfat1	FBgn0027341
clu_80	0.00147009	0.0325828	chr3R:4133919:4133980:clu_80	1.83634	0.0210171	0.0414726	0.0204555	Gfat1	FBgn0027341
clu_599	0.000368715	0.013413	chr3R:7147092:7147331:clu_599	-1.01832	0.552902	0.138927	-0.413975	gfzf	FBgn0250732
clu_599	0.000368715	0.013413	chr3R:7147092:7147678:clu_599	1.01832	0.447098	0.861073	0.413975	gfzf	FBgn0250732
clu_10421	1.5e-05	0.00169866	chrX:18506656:18507476:clu_10421	-1.52898	0.945041	0.632829	-0.312212	Ggt-1	FBgn0030932
clu_10421	1.5e-05	0.00169866	chrX:18506656:18506908:clu_10421	0.751158	0.0135961	0.0890229	0.0754268	Ggt-1	FBgn0030932
clu_10421	1.5e-05	0.00169866	chrX:18506656:18506900:clu_10421	0.777825	0.0413625	0.278148	0.236786	Ggt-1	FBgn0030932
clu_4454	1.73e-07	0.000132144	chr3L:1742010:1743208:clu_4454	-1.66266	0.439352	0.116675	-0.322677	Gk2	FBgn0035266
clu_4454	1.73e-07	0.000132144	chr3L:1739281:1743212:clu_4454	-0.448586	0.184704	0.165161	-0.0195434	Gk2	FBgn0035266
clu_4454	1.73e-07	0.000132144	chr3L:1739350:1743208:clu_4454	-0.602725	0.0767141	0.0587982	-0.017916	Gk2	FBgn0035266
clu_4454	1.73e-07	0.000132144	chr3L:1742825:1743208:clu_4454	2.32024	0.00313239	0.044647	0.0415146	Gk2	FBgn0035266
clu_4454	1.73e-07	0.000132144	chr3L:1738744:1743208:clu_4454	0.393727	0.296098	0.614719	0.318621	Gk2	FBgn0035266
clu_15260	9.76e-12	2.24e-08	chr2R:12673339:12673899:clu_15260	-1.86807	0.423987	0.249956	-0.174031	GLS	FBgn0261625
clu_15260	9.76e-12	2.24e-08	chr2R:12673928:12676125:clu_15260	-1.86807	0.335916	0.198035	-0.137881	GLS	FBgn0261625
clu_15260	9.76e-12	2.24e-08	chr2R:12673339:12676125:clu_15260	-1.86807	0.136201	0.0802955	-0.0559054	GLS	FBgn0261625
clu_15260	9.76e-12	2.24e-08	chr2R:12673925:12676125:clu_15260	-1.86807	0.0376604	0.0222022	-0.0154582	GLS	FBgn0261625
clu_15260	9.76e-12	2.24e-08	chr2R:12673928:12674991:clu_15260	-1.86807	0.0138034	0.00813759	-0.00566576	GLS	FBgn0261625
clu_15260	9.76e-12	2.24e-08	chr2R:12673339:12674206:clu_15260	8.64342	1.82e-06	0.0395154	0.0395136	GLS	FBgn0261625
clu_15260	9.76e-12	2.24e-08	chr2R:12673339:12674991:clu_15260	0.696946	0.0524311	0.401858	0.349427	GLS	FBgn0261625
clu_4343	4.97e-05	0.00382914	chr3L:980221:980951:clu_4343	-0.797422	0.043769	0.0217288	-0.0220402	Glut1	FBgn0264574
clu_4343	4.97e-05	0.00382914	chr3L:967537:980951:clu_4343	-0.262184	0.0812058	0.0688504	-0.0123554	Glut1	FBgn0264574
clu_4343	4.97e-05	0.00382914	chr3L:975062:979772:clu_4343	-0.545944	0.0297642	0.0190011	-0.0107631	Glut1	FBgn0264574
clu_4343	4.97e-05	0.00382914	chr3L:972402:979772:clu_4343	-0.830075	0.0156757	0.00753208	-0.00814363	Glut1	FBgn0264574
clu_4343	4.97e-05	0.00382914	chr3L:980191:980277:clu_4343	-0.830486	0.0121141	0.00581834	-0.00629572	Glut1	FBgn0264574
clu_4343	4.97e-05	0.00382914	chr3L:980191:980951:clu_4343	-0.117629	0.260008	0.254733	-0.00527475	Glut1	FBgn0264574
clu_4343	4.97e-05	0.00382914	chr3L:972402:973373:clu_4343	-0.357768	0.0207449	0.0159852	-0.00475967	Glut1	FBgn0264574
clu_4343	4.97e-05	0.00382914	chr3L:976141:979772:clu_4343	-0.455809	0.00781859	0.00546207	-0.00235652	Glut1	FBgn0264574
clu_4343	4.97e-05	0.00382914	chr3L:972402:973823:clu_4343	0.0340821	0.0159096	0.0181404	0.00223074	Glut1	FBgn0264574
clu_4343	4.97e-05	0.00382914	chr3L:967537:972244:clu_4343	-0.0865514	0.279389	0.282361	0.00297215	Glut1	FBgn0264574
clu_4343	4.97e-05	0.00382914	chr3L:967537:979772:clu_4343	1.22789	0.00231599	0.00871344	0.00639745	Glut1	FBgn0264574
clu_4343	4.97e-05	0.00382914	chr3L:974300:974720:clu_4343	0.127158	0.0263279	0.0329477	0.00661978	Glut1	FBgn0264574
clu_4343	4.97e-05	0.00382914	chr3L:974300:979772:clu_4343	-0.0286874	0.202937	0.217314	0.0143766	Glut1	FBgn0264574
clu_4343	4.97e-05	0.00382914	chr3L:972402:973636:clu_4343	2.92342	0.00201985	0.0414122	0.0393924	Glut1	FBgn0264574
clu_1716	0.000378327	0.0136416	chr3R:15145239:15145318:clu_1716	-0.258744	0.168832	0.0617755	-0.107056	GlyS	FBgn0266064
clu_1716	0.000378327	0.0136416	chr3R:15145239:15147065:clu_1716	-0.258744	0.0275393	0.0100766	-0.0174627	GlyS	FBgn0266064
clu_1716	0.000378327	0.0136416	chr3R:15145239:15146430:clu_1716	-0.258512	0.0247696	0.00906528	-0.0157043	GlyS	FBgn0266064
clu_1716	0.000378327	0.0136416	chr3R:15145572:15147475:clu_1716	-0.258744	0.0178749	0.00654042	-0.0113345	GlyS	FBgn0266064
clu_1716	0.000378327	0.0136416	chr3R:15145239:15146801:clu_1716	-0.258601	0.0153117	0.00560336	-0.00970836	GlyS	FBgn0266064
clu_1716	0.000378327	0.0136416	chr3R:15145239:15146464:clu_1716	-0.258743	0.00901347	0.00329803	-0.00571544	GlyS	FBgn0266064
clu_1716	0.000378327	0.0136416	chr3R:15145239:15146791:clu_1716	-0.258742	0.00834392	0.00305304	-0.00529087	GlyS	FBgn0266064
clu_1716	0.000378327	0.0136416	chr3R:15145239:15147232:clu_1716	-0.258744	0.00456859	0.00167165	-0.00289694	GlyS	FBgn0266064
clu_1716	0.000378327	0.0136416	chr3R:15145239:15146701:clu_1716	1.11845	0.0490618	0.071156	0.0220942	GlyS	FBgn0266064
clu_1716	0.000378327	0.0136416	chr3R:15145239:15147475:clu_1716	0.951129	0.674685	0.82776	0.153075	GlyS	FBgn0266064
clu_11598	0.00103756	0.0264374	chr2L:5947332:5947857:clu_11598	-0.308225	0.0774505	0.0433575	-0.0340931	Gpdh1	FBgn0001128
clu_11598	0.00103756	0.0264374	chr2L:5947332:5948407:clu_11598	0.308225	0.922549	0.956643	0.0340931	Gpdh1	FBgn0001128
clu_1353	0.00213204	0.0409008	chr3R:12368575:12369203:clu_1353	-0.224872	0.921359	0.849555	-0.0718039	GstD9	FBgn0038020
clu_1353	0.00213204	0.0409008	chr3R:12368593:12369203:clu_1353	-0.224872	0.00478726	0.00441418	-0.000373084	GstD9	FBgn0038020
clu_1353	0.00213204	0.0409008	chr3R:12366911:12369203:clu_1353	-0.224836	0.00425722	0.00392558	-0.000331639	GstD9	FBgn0038020
clu_1353	0.00213204	0.0409008	chr3R:12366924:12367539:clu_1353	-0.224862	0.0030399	0.00280302	-0.000236881	GstD9	FBgn0038020
clu_1353	0.00213204	0.0409008	chr3R:12368508:12369203:clu_1353	-0.224871	0.00146996	0.00135541	-0.000114558	GstD9	FBgn0038020
clu_1353	0.00213204	0.0409008	chr3R:12366911:12367674:clu_1353	-0.224766	0.00126458	0.00116615	-9.84e-05	GstD9	FBgn0038020
clu_1353	0.00213204	0.0409008	chr3R:12366911:12367528:clu_1353	0.751826	0.00821533	0.0201169	0.0119016	GstD9	FBgn0038020
clu_1353	0.00213204	0.0409008	chr3R:12366911:12367539:clu_1353	0.597253	0.055607	0.116664	0.0610569	GstD9	FBgn0038020
clu_508	0.00239127	0.044152	chr3R:6383521:6384981:clu_508	-1.24819	0.0231789	0.00202376	-0.0211551	gzl	FBgn0037442
clu_508	0.00239127	0.044152	chr3R:6384722:6384981:clu_508	-1.15695	0.0209396	0.00200291	-0.0189367	gzl	FBgn0037442
clu_508	0.00239127	0.044152	chr3R:6383517:6384981:clu_508	1.17303	0.0155458	0.0152827	-0.000263097	gzl	FBgn0037442
clu_508	0.00239127	0.044152	chr3R:6383260:6384981:clu_508	1.23211	0.940336	0.980691	0.040355	gzl	FBgn0037442
clu_7400	0.00158014	0.0342214	chr4:369184:369507:clu_7400	-1.4509	0.057609	0.00745451	-0.0501545	Hcf	FBgn0039904
clu_7400	0.00158014	0.0342214	chr4:366762:369507:clu_7400	0.608524	0.806494	0.818327	0.0118324	Hcf	FBgn0039904
clu_7400	0.00158014	0.0342214	chr4:369296:369507:clu_7400	0.842376	0.135897	0.174219	0.0383221	Hcf	FBgn0039904
clu_9851	5.05e-06	0.000853543	chrX:15338665:15339627:clu_9851	-0.521343	0.341133	0.158733	-0.1824	HDAC6	FBgn0026428
clu_9851	5.05e-06	0.000853543	chrX:15338704:15339627:clu_9851	-0.519845	0.0378294	0.0176288	-0.0202005	HDAC6	FBgn0026428
clu_9851	5.05e-06	0.000853543	chrX:15338704:15338837:clu_9851	0.463895	0.289398	0.36068	0.0712823	HDAC6	FBgn0026428
clu_9851	5.05e-06	0.000853543	chrX:15338924:15339627:clu_9851	0.577293	0.33164	0.462958	0.131318	HDAC6	FBgn0026428
clu_10609	0.00221925	0.0421046	chrX:19866242:19866793:clu_10609	5.09506	0.393647	0.19647	-0.197177	Hers	FBgn0052529
clu_10609	0.00221925	0.0421046	chrX:19866269:19866793:clu_10609	-36.1213	0.174656	1.1e-19	-0.174656	Hers	FBgn0052529
clu_10609	0.00221925	0.0421046	chrX:19866260:19866793:clu_10609	5.03724	0.0929823	0.0438006	-0.0491817	Hers	FBgn0052529
clu_10609	0.00221925	0.0421046	chrX:19866198:19866793:clu_10609	5.9082	0.104179	0.117249	0.0130701	Hers	FBgn0052529
clu_10609	0.00221925	0.0421046	chrX:19866169:19866793:clu_10609	6.24956	0.0850943	0.134735	0.0496408	Hers	FBgn0052529
clu_10609	0.00221925	0.0421046	chrX:19866233:19866793:clu_10609	6.63935	0.057648	0.134788	0.0771396	Hers	FBgn0052529
clu_10609	0.00221925	0.0421046	chrX:19866387:19866793:clu_10609	7.19192	0.0917937	0.372957	0.281164	Hers	FBgn0052529
clu_11456	0.00250188	0.0453432	chr2L:4911641:4911723:clu_11456	-0.351013	0.929642	0.867517	-0.0621253	hoe1	FBgn0041150
clu_11456	0.00250188	0.0453432	chr2L:4911671:4911723:clu_11456	0.351013	0.0703578	0.132483	0.0621253	hoe1	FBgn0041150
clu_11457	1.33e-06	0.000392119	chr2L:4912778:4915047:clu_11457	0.245706	0.262817	0.224075	-0.0387421	hoe1	FBgn0041150
clu_11457	1.33e-06	0.000392119	chr2L:4926346:4928244:clu_11457	0.12756	0.119988	0.0909008	-0.0290873	hoe1	FBgn0041150
clu_11457	1.33e-06	0.000392119	chr2L:4926346:4928198:clu_11457	-2.46826	0.0206701	0.00116795	-0.0195022	hoe1	FBgn0041150
clu_11457	1.33e-06	0.000392119	chr2L:4926353:4928244:clu_11457	-2.43394	0.00882086	0.000515814	-0.00830505	hoe1	FBgn0041150
clu_11457	1.33e-06	0.000392119	chr2L:4926350:4928244:clu_11457	-0.00563146	0.0230811	0.0153053	-0.0077758	hoe1	FBgn0041150
clu_11457	1.33e-06	0.000392119	chr2L:4926278:4928244:clu_11457	-2.46668	0.00651969	0.000368971	-0.00615072	hoe1	FBgn0041150
clu_11457	1.33e-06	0.000392119	chr2L:4926346:4928302:clu_11457	-0.848803	0.00341684	0.000975048	-0.0024418	hoe1	FBgn0041150
clu_11457	1.33e-06	0.000392119	chr2L:4912778:4913517:clu_11457	0.326187	0.00305981	0.00282739	-0.000232414	hoe1	FBgn0041150
clu_11457	1.33e-06	0.000392119	chr2L:4926481:4928228:clu_11457	0.808242	0.00204546	0.00306081	0.00101535	hoe1	FBgn0041150
clu_11457	1.33e-06	0.000392119	chr2L:4926481:4928244:clu_11457	0.633371	0.00483601	0.00607558	0.00123957	hoe1	FBgn0041150
clu_11457	1.33e-06	0.000392119	chr2L:4926350:4928194:clu_11457	1.04865	0.00181614	0.00345625	0.00164011	hoe1	FBgn0041150
clu_11457	1.33e-06	0.000392119	chr2L:4926346:4928228:clu_11457	0.466758	0.0368302	0.0391693	0.00233908	hoe1	FBgn0041150
clu_11457	1.33e-06	0.000392119	chr2L:4926346:4931914:clu_11457	2.48574	0.000730392	0.00584963	0.00511924	hoe1	FBgn0041150
clu_11457	1.33e-06	0.000392119	chr2L:4926346:4928194:clu_11457	0.827107	0.0156108	0.0238048	0.00819398	hoe1	FBgn0041150
clu_11457	1.33e-06	0.000392119	chr2L:4912778:4925829:clu_11457	0.46825	0.336976	0.358912	0.0219362	hoe1	FBgn0041150
clu_11457	1.33e-06	0.000392119	chr2L:4912778:4931914:clu_11457	0.785745	0.152781	0.223535	0.0707538	hoe1	FBgn0041150
clu_11774	3.62e-05	0.00311471	chr2L:6920861:6923784:clu_11774	-1.37024	0.0783091	0.0218124	-0.0564967	Hrb27C	FBgn0004838
clu_11774	3.62e-05	0.00311471	chr2L:6925564:6927981:clu_11774	-0.705484	0.01793	0.00970892	-0.00822107	Hrb27C	FBgn0004838
clu_11774	3.62e-05	0.00311471	chr2L:6920861:6922735:clu_11774	-0.405028	0.00527172	0.00385505	-0.00141667	Hrb27C	FBgn0004838
clu_11774	3.62e-05	0.00311471	chr2L:6921491:6922731:clu_11774	-0.843432	0.00267668	0.00126264	-0.00141405	Hrb27C	FBgn0004838
clu_11774	3.62e-05	0.00311471	chr2L:6925558:6927981:clu_11774	0.239537	0.00613078	0.00854131	0.00241052	Hrb27C	FBgn0004838
clu_11774	3.62e-05	0.00311471	chr2L:6921073:6923784:clu_11774	0.622513	0.00495911	0.010133	0.00517385	Hrb27C	FBgn0004838
clu_11774	3.62e-05	0.00311471	chr2L:6921073:6922731:clu_11774	0.545081	0.00864586	0.0163498	0.00770394	Hrb27C	FBgn0004838
clu_11774	3.62e-05	0.00311471	chr2L:6920861:6920933:clu_11774	0.467524	0.0112717	0.0197248	0.00845305	Hrb27C	FBgn0004838
clu_11774	3.62e-05	0.00311471	chr2L:6920861:6922731:clu_11774	-0.0296581	0.135231	0.143938	0.00870676	Hrb27C	FBgn0004838
clu_11774	3.62e-05	0.00311471	chr2L:6921440:6922731:clu_11774	1.54406	0.00365075	0.0187472	0.0150965	Hrb27C	FBgn0004838
clu_11774	3.62e-05	0.00311471	chr2L:6922826:6923784:clu_11774	-0.0648709	0.725923	0.745927	0.0200039	Hrb27C	FBgn0004838
clu_3696	0.00178113	0.0368758	chr3R:28603698:28604061:clu_3696	-0.212442	0.330922	0.266837	-0.064085	Hrb98DE	FBgn0001215
clu_3696	0.00178113	0.0368758	chr3R:28603318:28604061:clu_3696	-0.193131	0.00337104	0.00277122	-0.000599819	Hrb98DE	FBgn0001215
clu_3696	0.00178113	0.0368758	chr3R:28603318:28603608:clu_3696	0.0198085	0.547196	0.556581	0.009385	Hrb98DE	FBgn0001215
clu_3696	0.00178113	0.0368758	chr3R:28603698:28605462:clu_3696	0.385764	0.118511	0.173811	0.0552998	Hrb98DE	FBgn0001215
clu_13982	0.00248143	0.0450913	chr2R:5643535:5643592:clu_13982	-3.30883	0.989375	0.952159	-0.0372162	hrm	FBgn0033028
clu_13982	0.00248143	0.0450913	chr2R:5642495:5643592:clu_13982	-2.61428	0.0106222	0.020474	0.00985182	hrm	FBgn0033028
clu_13982	0.00248143	0.0450913	chr2R:5642495:5643641:clu_13982	5.92312	2.78e-06	0.0273672	0.0273644	hrm	FBgn0033028
clu_2142	0.000520549	0.0170101	chr3R:18048570:18049111:clu_2142	-1.47686	0.397802	0.15946	-0.238342	htl	FBgn0010389
clu_2142	0.000520549	0.0170101	chr3R:18048570:18052502:clu_2142	-0.631552	0.58161	0.542909	-0.0387002	htl	FBgn0010389
clu_2142	0.000520549	0.0170101	chr3R:18048570:18049230:clu_2142	2.10841	0.0205888	0.297631	0.277042	htl	FBgn0010389
clu_866	0.000300039	0.0118675	chr3R:9259956:9260011:clu_866	-0.425833	0.746768	0.557194	-0.189574	Ibf1	FBgn0037670
clu_866	0.000300039	0.0118675	chr3R:9259956:9260026:clu_866	0.425833	0.253232	0.442806	0.189574	Ibf1	FBgn0037670
clu_15521	0.000107854	0.0061653	chr2R:14289659:14291107:clu_15521	-0.572391	0.19185	0.0856034	-0.106247	Ih	FBgn0263397
clu_15521	0.000107854	0.0061653	chr2R:14290091:14291107:clu_15521	-1.66709	0.0139706	0.00208604	-0.0118846	Ih	FBgn0263397
clu_15521	0.000107854	0.0061653	chr2R:14288255:14291107:clu_15521	0.7144	0.0223932	0.0361819	0.0137887	Ih	FBgn0263397
clu_15521	0.000107854	0.0061653	chr2R:14289273:14291107:clu_15521	1.19859	0.0197013	0.0516598	0.0319585	Ih	FBgn0263397
clu_15521	0.000107854	0.0061653	chr2R:14287483:14291107:clu_15521	0.326488	0.752085	0.824469	0.0723841	Ih	FBgn0263397
clu_12365	0.000679781	0.0202061	chr2L:10408386:10409711:clu_12365	-0.131622	0.895524	0.850417	-0.0451066	Ip259	FBgn0025366
clu_12365	0.000679781	0.0202061	chr2L:10408621:10408739:clu_12365	-0.161698	0.00407678	0.00375673	-0.000320046	Ip259	FBgn0025366
clu_12365	0.000679781	0.0202061	chr2L:10408386:10408739:clu_12365	0.293319	0.100399	0.145826	0.0454266	Ip259	FBgn0025366
clu_818	0.000333174	0.0127476	chr3R:8823069:8823249:clu_818	0.0905063	0.0880776	0.0663299	-0.0217477	IscU	FBgn0037637
clu_818	0.000333174	0.0127476	chr3R:8823069:8823268:clu_818	-0.495311	0.0109515	0.00459095	-0.0063606	IscU	FBgn0037637
clu_818	0.000333174	0.0127476	chr3R:8823069:8823261:clu_818	0.404805	0.900971	0.929079	0.0281083	IscU	FBgn0037637
clu_17030	0.00104045	0.0264374	chr2R:24557699:24558030:clu_17030	-0.13277	0.152143	0.112311	-0.0398319	ITP	FBgn0035023
clu_17030	0.00104045	0.0264374	chr2R:24555571:24556284:clu_17030	-0.127069	0.111605	0.0828571	-0.0287478	ITP	FBgn0035023
clu_17030	0.00104045	0.0264374	chr2R:24555571:24558030:clu_17030	0.259839	0.736253	0.804832	0.0685797	ITP	FBgn0035023
clu_9600	4.03e-05	0.00330175	chrX:13329964:13331122:clu_9600	0.319484	0.961284	0.928448	-0.0328357	Jafrac1	FBgn0040309
clu_9600	4.03e-05	0.00330175	chrX:13330535:13331122:clu_9600	-1.39099	0.00364961	0.000637239	-0.00301237	Jafrac1	FBgn0040309
clu_9600	4.03e-05	0.00330175	chrX:13330679:13331122:clu_9600	-1.39002	0.00325784	0.000569387	-0.00268846	Jafrac1	FBgn0040309
clu_9600	4.03e-05	0.00330175	chrX:13329856:13331122:clu_9600	1.36627	0.0055244	0.0151987	0.00967426	Jafrac1	FBgn0040309
clu_9600	4.03e-05	0.00330175	chrX:13330030:13331122:clu_9600	1.09526	0.0262845	0.0551468	0.0288623	Jafrac1	FBgn0040309
clu_3993	0.000679446	0.0202061	chr3R:30518573:30519647:clu_3993	-0.100241	0.589104	0.539861	-0.0492434	jdp	FBgn0027654
clu_3993	0.000679446	0.0202061	chr3R:30518573:30519608:clu_3993	0.100241	0.410896	0.460139	0.0492434	jdp	FBgn0027654
clu_3852	0.000711511	0.0205264	chr3R:29790854:29791393:clu_3852	-0.877665	0.616361	0.454084	-0.162277	kay	FBgn0001297
clu_3852	0.000711511	0.0205264	chr3R:29790988:29791393:clu_3852	0.234409	0.00392651	0.00879579	0.00486928	kay	FBgn0001297
clu_3852	0.000711511	0.0205264	chr3R:29790810:29791393:clu_3852	1.06342	0.00148677	0.00763045	0.00614367	kay	FBgn0001297
clu_3852	0.000711511	0.0205264	chr3R:29773821:29791393:clu_3852	-0.38455	0.232835	0.280871	0.0480359	kay	FBgn0001297
clu_3852	0.000711511	0.0205264	chr3R:29783147:29791393:clu_3852	-0.0356175	0.14539	0.248619	0.103228	kay	FBgn0001297
clu_841	0.000648027	0.0195744	chr3R:9013492:9014130:clu_841	-0.491506	0.085644	0.0479899	-0.0376541	Kcmf1	FBgn0037655
clu_841	0.000648027	0.0195744	chr3R:9013492:9014245:clu_841	-0.813621	0.0298862	0.0121348	-0.0177515	Kcmf1	FBgn0037655
clu_841	0.000648027	0.0195744	chr3R:9013492:9013840:clu_841	-0.000264455	0.102914	0.0942481	-0.00866619	Kcmf1	FBgn0037655
clu_841	0.000648027	0.0195744	chr3R:9013492:9014078:clu_841	-0.463857	0.0184413	0.0106231	-0.00781816	Kcmf1	FBgn0037655
clu_841	0.000648027	0.0195744	chr3R:9013492:9014168:clu_841	-0.0841179	0.0235474	0.01983	-0.0037174	Kcmf1	FBgn0037655
clu_841	0.000648027	0.0195744	chr3R:9013492:9014007:clu_841	0.00097734	0.0221198	0.0202823	-0.00183749	Kcmf1	FBgn0037655
clu_841	0.000648027	0.0195744	chr3R:9013492:9014868:clu_841	0.374815	0.0443279	0.0590703	0.0147424	Kcmf1	FBgn0037655
clu_841	0.000648027	0.0195744	chr3R:9013492:9014753:clu_841	0.132257	0.660158	0.690237	0.0300791	Kcmf1	FBgn0037655
clu_841	0.000648027	0.0195744	chr3R:9013492:9014673:clu_841	1.34532	0.012961	0.0455842	0.0326232	Kcmf1	FBgn0037655
clu_8700	0.000399542	0.0137582	chrX:6352481:6358902:clu_8700	0.662132	0.968208	0.964085	-0.00412263	kdn	FBgn0261955
clu_8700	0.000399542	0.0137582	chrX:6358625:6358902:clu_8700	-2.2354	0.00311785	0.000171246	-0.00294661	kdn	FBgn0261955
clu_8700	0.000399542	0.0137582	chrX:6352481:6355787:clu_8700	0.535271	0.0101853	0.00893356	-0.00125172	kdn	FBgn0261955
clu_8700	0.000399542	0.0137582	chrX:6350954:6358902:clu_8700	1.038	0.0184889	0.0268099	0.00832095	kdn	FBgn0261955
clu_10522	0.00198897	0.0397043	chrX:19363021:19433154:clu_10522	-0.474588	0.521003	0.427865	-0.0931384	kek5	FBgn0031016
clu_10522	0.00198897	0.0397043	chrX:19353583:19362967:clu_10522	-1.7149	0.11289	0.0268201	-0.0860695	kek5	FBgn0031016
clu_10522	0.00198897	0.0397043	chrX:19398534:19433154:clu_10522	0.0295387	0.0305018	0.0414698	0.0109679	kek5	FBgn0031016
clu_10522	0.00198897	0.0397043	chrX:19353653:19362967:clu_10522	-0.138168	0.297068	0.341529	0.0444608	kek5	FBgn0031016
clu_10522	0.00198897	0.0397043	chrX:19379280:19398503:clu_10522	1.10147	0.0151572	0.0601947	0.0450375	kek5	FBgn0031016
clu_10522	0.00198897	0.0397043	chrX:19363021:19379213:clu_10522	1.19664	0.0233801	0.102122	0.0787417	kek5	FBgn0031016
clu_325	0.00255691	0.0456536	chr3R:5380530:5381322:clu_325	-0.304939	0.42999	0.223679	-0.206311	kkv	FBgn0001311
clu_325	0.00255691	0.0456536	chr3R:5379688:5380645:clu_325	-0.304902	0.126903	0.0660172	-0.0608863	kkv	FBgn0001311
clu_325	0.00255691	0.0456536	chr3R:5380821:5381322:clu_325	-0.30493	0.0565748	0.0294303	-0.0271445	kkv	FBgn0001311
clu_325	0.00255691	0.0456536	chr3R:5379688:5380354:clu_325	0.914771	0.386532	0.680873	0.294341	kkv	FBgn0001311
clu_5976	7.19e-05	0.00454783	chr3L:12748682:12749963:clu_5976	-1.02124	0.798727	0.739896	-0.0588318	Klc	FBgn0010235
clu_5976	7.19e-05	0.00454783	chr3L:12748682:12749710:clu_5976	0.64629	0.00234935	0.0115324	0.00918306	Klc	FBgn0010235
clu_5976	7.19e-05	0.00454783	chr3L:12748682:12748848:clu_5976	1.18314	0.00283337	0.0237917	0.0209583	Klc	FBgn0010235
clu_5976	7.19e-05	0.00454783	chr3L:12748682:12748807:clu_5976	-0.808183	0.19609	0.22478	0.0286904	Klc	FBgn0010235
clu_1553	0.00293046	0.0499556	chr3R:13735623:13744804:clu_1553	-6.85734	0.121325	3.54e-05	-0.121289	kmr	FBgn0085412
clu_1553	0.00293046	0.0499556	chr3R:13736085:13744846:clu_1553	0.951162	0.113803	0.0816555	-0.0321473	kmr	FBgn0085412
clu_1553	0.00293046	0.0499556	chr3R:13735623:13744784:clu_1553	1.08863	0.136979	0.112768	-0.0242102	kmr	FBgn0085412
clu_1553	0.00293046	0.0499556	chr3R:13735623:13744846:clu_1553	1.30453	0.608074	0.62123	0.0131569	kmr	FBgn0085412
clu_1553	0.00293046	0.0499556	chr3R:13735811:13744846:clu_1553	3.51302	0.0198205	0.18431	0.16449	kmr	FBgn0085412
clu_4713	2.49e-05	0.00241319	chr3L:3366310:3367515:clu_4713	-0.536682	0.0900318	0.0406042	-0.0494276	kst	FBgn0004167
clu_4713	2.49e-05	0.00241319	chr3L:3366310:3366444:clu_4713	0.0187084	0.165221	0.12985	-0.0353704	kst	FBgn0004167
clu_4713	2.49e-05	0.00241319	chr3L:3366773:3367515:clu_4713	0.199354	0.176852	0.166511	-0.0103415	kst	FBgn0004167
clu_4713	2.49e-05	0.00241319	chr3L:3367010:3367515:clu_4713	-0.517337	0.0038452	0.00176805	-0.00207714	kst	FBgn0004167
clu_4713	2.49e-05	0.00241319	chr3L:3366310:3367153:clu_4713	0.394256	0.277709	0.317737	0.0400272	kst	FBgn0004167
clu_4713	2.49e-05	0.00241319	chr3L:3367215:3367515:clu_4713	0.441701	0.286341	0.34353	0.0571893	kst	FBgn0004167
clu_6826	0.000689478	0.0202061	chr3L:20023639:20024156:clu_6826	-0.304223	0.244266	0.170003	-0.0742635	kug	FBgn0261574
clu_6826	0.000689478	0.0202061	chr3L:20023982:20024156:clu_6826	0.141588	0.385483	0.418997	0.033514	kug	FBgn0261574
clu_6826	0.000689478	0.0202061	chr3L:20023639:20023953:clu_6826	0.162635	0.370251	0.411	0.0407496	kug	FBgn0261574
clu_12738	0.000697318	0.0203493	chr2L:13636761:13637288:clu_12738	-8.14334	0.137508	7.04e-06	-0.137501	kuz	FBgn0259984
clu_12738	0.000697318	0.0203493	chr2L:13636213:13636384:clu_12738	1.72274	0.133101	0.13126	-0.00184092	kuz	FBgn0259984
clu_12738	0.000697318	0.0203493	chr2L:13636843:13637288:clu_12738	1.85147	0.110529	0.123975	0.013446	kuz	FBgn0259984
clu_12738	0.000697318	0.0203493	chr2L:13636213:13637288:clu_12738	1.81218	0.573243	0.618211	0.0449679	kuz	FBgn0259984
clu_12738	0.000697318	0.0203493	chr2L:13636001:13637288:clu_12738	2.75695	0.0456191	0.126547	0.0809279	kuz	FBgn0259984
clu_10766	0.00211526	0.0408637	chrX:22492421:22493481:clu_10766	-1.71012	0.105397	0.0238234	-0.081574	l(1)G0196	FBgn0027279
clu_10766	0.00211526	0.0408637	chrX:22489593:22493481:clu_10766	0.199222	0.00330507	0.00504161	0.00173654	l(1)G0196	FBgn0027279
clu_10766	0.00211526	0.0408637	chrX:22487789:22493481:clu_10766	-0.218942	0.759009	0.762131	0.00312206	l(1)G0196	FBgn0027279
clu_10766	0.00211526	0.0408637	chrX:22488358:22493481:clu_10766	0.490925	0.0040703	0.00831191	0.00424161	l(1)G0196	FBgn0027279
clu_10766	0.00211526	0.0408637	chrX:22485635:22485957:clu_10766	0.543153	0.00428952	0.00922924	0.00493971	l(1)G0196	FBgn0027279
clu_10766	0.00211526	0.0408637	chrX:22486084:22487058:clu_10766	0.589981	0.0222844	0.0502452	0.0279608	l(1)G0196	FBgn0027279
clu_10766	0.00211526	0.0408637	chrX:22485635:22485943:clu_10766	0.105776	0.101644	0.141217	0.0395733	l(1)G0196	FBgn0027279
clu_14405	0.000720956	0.0206026	chr2R:8068011:8069871:clu_14405	-0.736679	0.834365	0.728058	-0.106307	lig	FBgn0020279
clu_14405	0.000720956	0.0206026	chr2R:8068080:8069871:clu_14405	-1.50399	0.0307999	0.0124773	-0.0183226	lig	FBgn0020279
clu_14405	0.000720956	0.0206026	chr2R:8068834:8069871:clu_14405	-0.600878	0.0921426	0.0920975	-4.5e-05	lig	FBgn0020279
clu_14405	0.000720956	0.0206026	chr2R:8068936:8069871:clu_14405	2.40592	0.00270555	0.0546863	0.0519807	lig	FBgn0020279
clu_14405	0.000720956	0.0206026	chr2R:8068366:8069871:clu_14405	0.435626	0.0399866	0.112681	0.0726941	lig	FBgn0020279
clu_14411	0.000939861	0.0250403	chr2R:8077292:8077731:clu_14411	-0.185526	0.243981	0.175643	-0.0683378	lig	FBgn0020279
clu_14411	0.000939861	0.0250403	chr2R:8076448:8077260:clu_14411	-0.144988	0.191683	0.143702	-0.0479805	lig	FBgn0020279
clu_14411	0.000939861	0.0250403	chr2R:8076448:8077731:clu_14411	0.330514	0.564336	0.680655	0.116318	lig	FBgn0020279
clu_6451	0.00142549	0.032098	chr3L:16911591:16912140:clu_6451	-0.571141	0.520865	0.446743	-0.0741217	Lmpt	FBgn0261565
clu_6451	0.00142549	0.032098	chr3L:16911591:16912129:clu_6451	-0.658634	0.0556366	0.0437216	-0.011915	Lmpt	FBgn0261565
clu_6451	0.00142549	0.032098	chr3L:16902191:16902378:clu_6451	-2.04751	0.00914598	0.0017922	-0.00735378	Lmpt	FBgn0261565
clu_6451	0.00142549	0.032098	chr3L:16897628:16912129:clu_6451	-0.408804	0.135639	0.136842	0.00120294	Lmpt	FBgn0261565
clu_6451	0.00142549	0.032098	chr3L:16908521:16912129:clu_6451	1.61115	0.000708575	0.00538862	0.00468004	Lmpt	FBgn0261565
clu_6451	0.00142549	0.032098	chr3L:16911511:16912129:clu_6451	1.68535	0.00080684	0.00660846	0.00580162	Lmpt	FBgn0261565
clu_6451	0.00142549	0.032098	chr3L:16906750:16906823:clu_6451	0.742118	0.00270376	0.00862268	0.00591892	Lmpt	FBgn0261565
clu_6451	0.00142549	0.032098	chr3L:16902191:16912129:clu_6451	-0.286128	0.0580058	0.0661582	0.00815238	Lmpt	FBgn0261565
clu_6451	0.00142549	0.032098	chr3L:16911879:16912129:clu_6451	0.098322	0.0137759	0.023078	0.00930205	Lmpt	FBgn0261565
clu_6451	0.00142549	0.032098	chr3L:16902191:16906823:clu_6451	-0.16473	0.202712	0.261045	0.0583325	Lmpt	FBgn0261565
clu_6453	0.000521145	0.0170101	chr3L:16919702:16920882:clu_6453	-0.298531	0.23412	0.144025	-0.090095	Lmpt	FBgn0261565
clu_6453	0.000521145	0.0170101	chr3L:16913398:16920882:clu_6453	0.298531	0.76588	0.855975	0.090095	Lmpt	FBgn0261565
clu_14917	0.00013579	0.00708474	chr2R:10516051:10532039:clu_14917	-0.423063	0.199983	0.136939	-0.0630442	lola	FBgn0283521
clu_14917	0.00013579	0.00708474	chr2R:10506073:10532039:clu_14917	-1.24189	0.0289827	0.00875103	-0.0202316	lola	FBgn0283521
clu_14917	0.00013579	0.00708474	chr2R:10492588:10532039:clu_14917	-1.22393	0.00578856	0.00177948	-0.00400908	lola	FBgn0283521
clu_14917	0.00013579	0.00708474	chr2R:10488426:10489362:clu_14917	-1.2376	0.00395541	0.00119944	-0.00275597	lola	FBgn0283521
clu_14917	0.00013579	0.00708474	chr2R:10522969:10532039:clu_14917	-0.105066	0.0450354	0.042383	-0.00265237	lola	FBgn0283521
clu_14917	0.00013579	0.00708474	chr2R:10519375:10532039:clu_14917	-0.175194	0.0209959	0.0184211	-0.00257475	lola	FBgn0283521
clu_14917	0.00013579	0.00708474	chr2R:10516051:10519201:clu_14917	-0.599385	0.00463414	0.00266028	-0.00197386	lola	FBgn0283521
clu_14917	0.00013579	0.00708474	chr2R:10488426:10532039:clu_14917	-0.173249	0.0112294	0.00987146	-0.00135789	lola	FBgn0283521
clu_14917	0.00013579	0.00708474	chr2R:10492585:10532039:clu_14917	-0.074947	0.0396782	0.0384832	-0.00119505	lola	FBgn0283521
clu_14917	0.00013579	0.00708474	chr2R:10525862:10532039:clu_14917	-0.0638133	0.026907	0.0263888	-0.000518225	lola	FBgn0283521
clu_14917	0.00013579	0.00708474	chr2R:10502462:10506967:clu_14917	-0.00442612	0.00317076	0.00329997	0.000129202	lola	FBgn0283521
clu_14917	0.00013579	0.00708474	chr2R:10502462:10532039:clu_14917	-0.0431248	0.21195	0.212213	0.000263146	lola	FBgn0283521
clu_14917	0.00013579	0.00708474	chr2R:10498089:10532039:clu_14917	0.00657309	0.0246511	0.0259394	0.00128823	lola	FBgn0283521
clu_14917	0.00013579	0.00708474	chr2R:10491051:10491900:clu_14917	0.0974708	0.00851801	0.00981606	0.00129804	lola	FBgn0283521
clu_14917	0.00013579	0.00708474	chr2R:10511004:10532039:clu_14917	2.09422	0.000475668	0.00403718	0.00356151	lola	FBgn0283521
clu_14917	0.00013579	0.00708474	chr2R:10527219:10532039:clu_14917	0.104716	0.0413814	0.0480342	0.00665281	lola	FBgn0283521
clu_14917	0.00013579	0.00708474	chr2R:10524633:10532039:clu_14917	0.802311	0.00655249	0.0152796	0.00872715	lola	FBgn0283521
clu_14917	0.00013579	0.00708474	chr2R:10491051:10491134:clu_14917	1.13702	0.00417001	0.0135896	0.00941959	lola	FBgn0283521
clu_14917	0.00013579	0.00708474	chr2R:10489143:10532039:clu_14917	0.376518	0.0194293	0.0295968	0.0101675	lola	FBgn0283521
clu_14917	0.00013579	0.00708474	chr2R:10489143:10489362:clu_14917	0.405145	0.0304778	0.0477754	0.0172975	lola	FBgn0283521
clu_14917	0.00013579	0.00708474	chr2R:10510136:10532039:clu_14917	0.0480426	0.209181	0.229433	0.0202514	lola	FBgn0283521
clu_14917	0.00013579	0.00708474	chr2R:10491051:10532039:clu_14917	0.293673	0.0528524	0.0741094	0.021257	lola	FBgn0283521
clu_14435	7.3e-06	0.00104708	chr2R:8137682:8138938:clu_14435	-0.461851	0.358147	0.221365	-0.136783	Lpin	FBgn0263593
clu_14435	7.3e-06	0.00104708	chr2R:8137682:8138206:clu_14435	0.249756	0.00621677	0.00782814	0.00161137	Lpin	FBgn0263593
clu_14435	7.3e-06	0.00104708	chr2R:8138592:8138938:clu_14435	0.212095	0.635636	0.770807	0.135171	Lpin	FBgn0263593
clu_14437	4.31e-07	0.000174659	chr2R:8140149:8140243:clu_14437	-0.256225	0.459271	0.385693	-0.0735781	Lpin	FBgn0263593
clu_14437	4.31e-07	0.000174659	chr2R:8140371:8140514:clu_14437	-0.176016	0.380214	0.345968	-0.0342467	Lpin	FBgn0263593
clu_14437	4.31e-07	0.000174659	chr2R:8140149:8140514:clu_14437	0.432241	0.160515	0.26834	0.107825	Lpin	FBgn0263593
clu_14439	0.000243543	0.0102707	chr2R:8143074:8156055:clu_14439	-0.737973	0.449369	0.268493	-0.180876	Lpin	FBgn0263593
clu_14439	0.000243543	0.0102707	chr2R:8143074:8143132:clu_14439	-1.45358	0.0236256	0.00690124	-0.0167243	Lpin	FBgn0263593
clu_14439	0.000243543	0.0102707	chr2R:8148395:8156055:clu_14439	-0.352874	0.0453309	0.0398081	-0.00552279	Lpin	FBgn0263593
clu_14439	0.000243543	0.0102707	chr2R:8148395:8156414:clu_14439	-1.47646	0.00650118	0.0018561	-0.00464508	Lpin	FBgn0263593
clu_14439	0.000243543	0.0102707	chr2R:8148395:8155989:clu_14439	0.072953	0.00483859	0.00650474	0.00166615	Lpin	FBgn0263593
clu_14439	0.000243543	0.0102707	chr2R:8145689:8145755:clu_14439	-0.0125232	0.00785074	0.00968947	0.00183873	Lpin	FBgn0263593
clu_14439	0.000243543	0.0102707	chr2R:8143074:8155989:clu_14439	1.16018	0.00171482	0.00683767	0.00512284	Lpin	FBgn0263593
clu_14439	0.000243543	0.0102707	chr2R:8148395:8149027:clu_14439	1.45857	0.00147907	0.00794812	0.00646905	Lpin	FBgn0263593
clu_14439	0.000243543	0.0102707	chr2R:8143074:8156414:clu_14439	0.822166	0.00371349	0.0105602	0.00684673	Lpin	FBgn0263593
clu_14439	0.000243543	0.0102707	chr2R:8143074:8145752:clu_14439	0.409373	0.0117565	0.0221256	0.0103691	Lpin	FBgn0263593
clu_14439	0.000243543	0.0102707	chr2R:8143074:8145755:clu_14439	0.110176	0.44382	0.619275	0.175455	Lpin	FBgn0263593
clu_3416	0.00287225	0.0493296	chr3R:25742525:25744684:clu_3416	-0.918747	0.982139	0.933413	-0.0487257	LpR1	FBgn0066101
clu_3416	0.00287225	0.0493296	chr3R:25744542:25744684:clu_3416	0.340077	0.0103062	0.0344905	0.0241843	LpR1	FBgn0066101
clu_3416	0.00287225	0.0493296	chr3R:25742525:25744366:clu_3416	0.57867	0.00755503	0.0320965	0.0245414	LpR1	FBgn0066101
clu_3418	2.94e-07	0.00015558	chr3R:25747233:25748103:clu_3418	-0.349791	0.327446	0.232118	-0.0953281	LpR1	FBgn0066101
clu_3418	2.94e-07	0.00015558	chr3R:25748225:25749270:clu_3418	-0.207413	0.333422	0.272519	-0.0609029	LpR1	FBgn0066101
clu_3418	2.94e-07	0.00015558	chr3R:25748225:25749027:clu_3418	-0.309993	0.0334024	0.0246394	-0.00876299	LpR1	FBgn0066101
clu_3418	2.94e-07	0.00015558	chr3R:25749143:25749270:clu_3418	0.372991	0.176935	0.258395	0.0814593	LpR1	FBgn0066101
clu_3418	2.94e-07	0.00015558	chr3R:25747233:25749027:clu_3418	0.494206	0.128795	0.21233	0.0835347	LpR1	FBgn0066101
clu_3419	5.71e-06	0.000913802	chr3R:25749389:25752061:clu_3419	-0.558377	0.847839	0.645884	-0.201955	LpR1	FBgn0066101
clu_3419	5.71e-06	0.000913802	chr3R:25749389:25754345:clu_3419	0.558377	0.152161	0.354116	0.201955	LpR1	FBgn0066101
clu_3409	0.00212418	0.0408637	chr3R:25701661:25706287:clu_3409	-0.440389	0.815069	0.695469	-0.1196	LpR2	FBgn0051092
clu_3409	0.00212418	0.0408637	chr3R:25701661:25705931:clu_3409	0.254655	0.0825571	0.141153	0.0585962	LpR2	FBgn0051092
clu_3409	0.00212418	0.0408637	chr3R:25706035:25706287:clu_3409	0.185734	0.102374	0.163378	0.0610043	LpR2	FBgn0051092
clu_5223	5.35e-05	0.00395824	chr3L:7535644:7535884:clu_5223	-0.0683223	0.230083	0.203527	-0.0265556	lqf	FBgn0028582
clu_5223	5.35e-05	0.00395824	chr3L:7536769:7536976:clu_5223	-0.257981	0.092947	0.0680152	-0.0249318	lqf	FBgn0028582
clu_5223	5.35e-05	0.00395824	chr3L:7535644:7536976:clu_5223	-0.217783	0.0397203	0.0302581	-0.00946226	lqf	FBgn0028582
clu_5223	5.35e-05	0.00395824	chr3L:7535644:7536711:clu_5223	-0.0584585	0.076841	0.0686459	-0.00819502	lqf	FBgn0028582
clu_5223	5.35e-05	0.00395824	chr3L:7536435:7536711:clu_5223	-0.191916	0.00419329	0.00327806	-0.000915227	lqf	FBgn0028582
clu_5223	5.35e-05	0.00395824	chr3L:7535644:7535853:clu_5223	-0.0908884	0.00384608	0.00332626	-0.00051982	lqf	FBgn0028582
clu_5223	5.35e-05	0.00395824	chr3L:7535644:7536004:clu_5223	0.718839	0.00605933	0.0117767	0.00571734	lqf	FBgn0028582
clu_5223	5.35e-05	0.00395824	chr3L:7536435:7536976:clu_5223	0.16651	0.54631	0.611173	0.0648623	lqf	FBgn0028582
clu_6298	0.0025857	0.0458961	chr3L:16052150:16053012:clu_6298	-0.887506	0.127622	0.0705713	-0.0570512	Mbs	FBgn0005536
clu_6298	0.0025857	0.0458961	chr3L:16052174:16053005:clu_6298	-0.427623	0.223594	0.195833	-0.0277611	Mbs	FBgn0005536
clu_6298	0.0025857	0.0458961	chr3L:16052150:16053005:clu_6298	-0.286454	0.578793	0.583791	0.00499862	Mbs	FBgn0005536
clu_6298	0.0025857	0.0458961	chr3L:16052174:16053012:clu_6298	1.34647	0.0083022	0.0428643	0.0345621	Mbs	FBgn0005536
clu_6298	0.0025857	0.0458961	chr3L:16052150:16052755:clu_6298	0.255119	0.0616883	0.10694	0.0452515	Mbs	FBgn0005536
clu_14781	0.000128594	0.00676049	chr2R:9934377:9958124:clu_14781	-0.0561379	0.0802159	0.0354112	-0.0448047	Mef2	FBgn0011656
clu_14781	0.000128594	0.00676049	chr2R:9922003:9934319:clu_14781	0.604406	0.300491	0.256793	-0.0436986	Mef2	FBgn0011656
clu_14781	0.000128594	0.00676049	chr2R:9934377:9940745:clu_14781	0.617628	0.168783	0.146158	-0.0226254	Mef2	FBgn0011656
clu_14781	0.000128594	0.00676049	chr2R:9940953:9942913:clu_14781	-0.384598	0.0190676	0.00606078	-0.0130069	Mef2	FBgn0011656
clu_14781	0.000128594	0.00676049	chr2R:9944762:9958124:clu_14781	-2.79995	0.0121453	0.00034488	-0.0118005	Mef2	FBgn0011656
clu_14781	0.000128594	0.00676049	chr2R:9934377:9942913:clu_14781	-0.67184	0.0076207	0.00181752	-0.00580318	Mef2	FBgn0011656
clu_14781	0.000128594	0.00676049	chr2R:9922003:9940745:clu_14781	0.470946	0.0204808	0.0153157	-0.00516509	Mef2	FBgn0011656
clu_14781	0.000128594	0.00676049	chr2R:9922003:9958124:clu_14781	0.0584542	0.00875505	0.00433417	-0.00442088	Mef2	FBgn0011656
clu_14781	0.000128594	0.00676049	chr2R:9940953:9958124:clu_14781	1.02793	0.143587	0.187413	0.0438259	Mef2	FBgn0011656
clu_14781	0.000128594	0.00676049	chr2R:9922003:9928900:clu_14781	1.13316	0.238853	0.346353	0.107499	Mef2	FBgn0011656
clu_16596	0.00274436	0.0478491	chr2R:21512177:21515888:clu_16596	-0.151758	0.373922	0.284897	-0.0890248	MESK2	FBgn0043070
clu_16596	0.00274436	0.0478491	chr2R:21512177:21513517:clu_16596	-0.0529143	0.215253	0.181044	-0.0342091	MESK2	FBgn0043070
clu_16596	0.00274436	0.0478491	chr2R:21512177:21515977:clu_16596	-0.763848	0.0157002	0.00648614	-0.00921411	MESK2	FBgn0043070
clu_16596	0.00274436	0.0478491	chr2R:21513472:21514209:clu_16596	0.0561963	0.0115725	0.0108555	-0.00071705	MESK2	FBgn0043070
clu_16596	0.00274436	0.0478491	chr2R:21513561:21514209:clu_16596	0.262285	0.0142716	0.0164512	0.00217957	MESK2	FBgn0043070
clu_16596	0.00274436	0.0478491	chr2R:21512177:21514229:clu_16596	0.202858	0.0394642	0.0428666	0.00340235	MESK2	FBgn0043070
clu_16596	0.00274436	0.0478491	chr2R:21512177:21514209:clu_16596	0.447182	0.329816	0.457399	0.127583	MESK2	FBgn0043070
clu_14163	0.000154573	0.00749677	chr2R:6930098:6930249:clu_14163	0.120783	0.130397	0.10928	-0.0211167	mim	FBgn0053558
clu_14163	0.000154573	0.00749677	chr2R:6926821:6927390:clu_14163	-0.41188	0.034116	0.0167841	-0.0173319	mim	FBgn0053558
clu_14163	0.000154573	0.00749677	chr2R:6928151:6928509:clu_14163	-1.29742	0.0145891	0.00296064	-0.0116285	mim	FBgn0053558
clu_14163	0.000154573	0.00749677	chr2R:6926298:6926473:clu_14163	-0.349511	0.0233376	0.0122204	-0.0111172	mim	FBgn0053558
clu_14163	0.000154573	0.00749677	chr2R:6928836:6930249:clu_14163	0.153732	0.0810733	0.0702201	-0.0108532	mim	FBgn0053558
clu_14163	0.000154573	0.00749677	chr2R:6926298:6930249:clu_14163	-1.30452	0.00626219	0.00126182	-0.00500036	mim	FBgn0053558
clu_14163	0.000154573	0.00749677	chr2R:6926298:6928509:clu_14163	0.148869	0.0348928	0.0300751	-0.00481769	mim	FBgn0053558
clu_14163	0.000154573	0.00749677	chr2R:6926298:6929073:clu_14163	-1.31584	0.00438691	0.000874004	-0.00351291	mim	FBgn0053558
clu_14163	0.000154573	0.00749677	chr2R:6929273:6929823:clu_14163	0.2419	0.035623	0.033698	-0.00192495	mim	FBgn0053558
clu_14163	0.000154573	0.00749677	chr2R:6928836:6929073:clu_14163	0.295095	0.0538962	0.0537693	-0.000126844	mim	FBgn0053558
clu_14163	0.000154573	0.00749677	chr2R:6926591:6926670:clu_14163	0.406763	0.0105223	0.0117377	0.00121543	mim	FBgn0053558
clu_14163	0.000154573	0.00749677	chr2R:6926298:6927390:clu_14163	0.411015	0.0119095	0.0133418	0.00143227	mim	FBgn0053558
clu_14163	0.000154573	0.00749677	chr2R:6928148:6928509:clu_14163	0.58316	0.00472108	0.00628236	0.00156128	mim	FBgn0053558
clu_14163	0.000154573	0.00749677	chr2R:6928836:6929823:clu_14163	0.403333	0.0324495	0.0360738	0.0036243	mim	FBgn0053558
clu_14163	0.000154573	0.00749677	chr2R:6926298:6929823:clu_14163	1.04221	0.00448895	0.00945343	0.00496448	mim	FBgn0053558
clu_14163	0.000154573	0.00749677	chr2R:6926298:6926670:clu_14163	0.408057	0.29854	0.333455	0.0349154	mim	FBgn0053558
clu_14163	0.000154573	0.00749677	chr2R:6926821:6928509:clu_14163	0.464258	0.218796	0.258513	0.0397171	mim	FBgn0053558
clu_3061	0.0012877	0.0305806	chr3R:24035029:24035614:clu_3061	-0.865915	0.0536894	0.0179177	-0.0357717	Miro	FBgn0039140
clu_3061	0.0012877	0.0305806	chr3R:24035326:24035614:clu_3061	0.226243	0.504926	0.502272	-0.00265342	Miro	FBgn0039140
clu_3061	0.0012877	0.0305806	chr3R:24035029:24035288:clu_3061	0.327322	0.0771749	0.0849348	0.00775993	Miro	FBgn0039140
clu_3061	0.0012877	0.0305806	chr3R:24035029:24035264:clu_3061	0.312351	0.36421	0.394875	0.0306652	Miro	FBgn0039140
clu_5736	7.24e-05	0.00454783	chr3L:11071129:11071210:clu_5736	-6.16091	0.0647666	3.08e-07	-0.0647663	Mocs1	FBgn0263241
clu_5736	7.24e-05	0.00454783	chr3L:11071129:11071559:clu_5736	6.16091	0.935233	1	0.0647663	Mocs1	FBgn0263241
clu_9017	0.00101122	0.0260834	chrX:8880400:8891562:clu_9017	-0.562982	0.332389	0.271535	-0.0608548	Moe	FBgn0011661
clu_9017	0.00101122	0.0260834	chrX:8880400:8898184:clu_9017	-0.485372	0.154221	0.136153	-0.018068	Moe	FBgn0011661
clu_9017	0.00101122	0.0260834	chrX:8880400:8897839:clu_9017	-0.404019	0.0130569	0.0125041	-0.000552727	Moe	FBgn0011661
clu_9017	0.00101122	0.0260834	chrX:8876752:8877052:clu_9017	-0.58104	0.0012574	0.00100881	-0.000248591	Moe	FBgn0011661
clu_9017	0.00101122	0.0260834	chrX:8897290:8898184:clu_9017	0.379788	0.000840714	0.00176306	0.000922342	Moe	FBgn0011661
clu_9017	0.00101122	0.0260834	chrX:8876752:8877014:clu_9017	2.0425	0.000247665	0.00273897	0.00249131	Moe	FBgn0011661
clu_9017	0.00101122	0.0260834	chrX:8880400:8894059:clu_9017	-0.0169626	0.0245884	0.034677	0.0100886	Moe	FBgn0011661
clu_9017	0.00101122	0.0260834	chrX:8876752:8880292:clu_9017	-0.290527	0.346065	0.371245	0.0251804	Moe	FBgn0011661
clu_9017	0.00101122	0.0260834	chrX:8876752:8878469:clu_9017	-0.0813816	0.127334	0.168376	0.0410415	Moe	FBgn0011661
clu_5150	7.12e-06	0.00104332	chr3L:7049576:7050173:clu_5150	-0.375115	0.260156	0.219732	-0.0404237	Mp	FBgn0260660
clu_5150	7.12e-06	0.00104332	chr3L:7048964:7049550:clu_5150	-0.263046	0.290614	0.274567	-0.0160475	Mp	FBgn0260660
clu_5150	7.12e-06	0.00104332	chr3L:7050187:7050565:clu_5150	-0.170763	0.382803	0.396629	0.0138259	Mp	FBgn0260660
clu_5150	7.12e-06	0.00104332	chr3L:7048964:7050173:clu_5150	0.141779	0.0511072	0.0723813	0.0212741	Mp	FBgn0260660
clu_5150	7.12e-06	0.00104332	chr3L:7048964:7050565:clu_5150	0.667146	0.0153197	0.0366908	0.0213712	Mp	FBgn0260660
clu_4548	5.82e-05	0.00404807	chr3L:2373067:2373129:clu_4548	-7.89835	1	0.988969	-0.0110311	mRpL23	FBgn0035335
clu_4548	5.82e-05	0.00404807	chr3L:2373062:2373129:clu_4548	7.89835	1.54e-09	0.0110311	0.0110311	mRpL23	FBgn0035335
clu_3374	0.00152623	0.0333967	chr3R:25518437:25519261:clu_3374	-1.73081	0.0835167	0.012001	-0.0715156	msi	FBgn0011666
clu_3374	0.00152623	0.0333967	chr3R:25516240:25519261:clu_3374	-0.698496	0.0896238	0.0361575	-0.0534663	msi	FBgn0011666
clu_3374	0.00152623	0.0333967	chr3R:25516349:25519261:clu_3374	0.256155	0.691506	0.72472	0.0332146	msi	FBgn0011666
clu_3374	0.00152623	0.0333967	chr3R:25518472:25519261:clu_3374	0.467501	0.118992	0.154056	0.0350641	msi	FBgn0011666
clu_3374	0.00152623	0.0333967	chr3R:25518394:25519261:clu_3374	1.70565	0.0163616	0.0730648	0.0567032	msi	FBgn0011666
clu_4581	0.00246858	0.0449766	chr3L:2565621:2566202:clu_4581	-0.416967	0.362034	0.167404	-0.194629	msn	FBgn0010909
clu_4581	0.00246858	0.0449766	chr3L:2564695:2565601:clu_4581	-0.416962	0.249556	0.115395	-0.134161	msn	FBgn0010909
clu_4581	0.00246858	0.0449766	chr3L:2564755:2565601:clu_4581	-0.416967	0.118083	0.0546018	-0.0634817	msn	FBgn0010909
clu_4581	0.00246858	0.0449766	chr3L:2564695:2566202:clu_4581	1.2509	0.270327	0.662599	0.392272	msn	FBgn0010909
clu_304	0.00254209	0.0456536	chr3R:5275087:5279609:clu_304	-0.755852	0.0393764	0.0171535	-0.0222229	mtd	FBgn0013576
clu_304	0.00254209	0.0456536	chr3R:5275087:5286902:clu_304	-0.262738	0.0613091	0.043732	-0.0175771	mtd	FBgn0013576
clu_304	0.00254209	0.0456536	chr3R:5275087:5282665:clu_304	-0.163394	0.0461998	0.0363964	-0.00980336	mtd	FBgn0013576
clu_304	0.00254209	0.0456536	chr3R:5275087:5286581:clu_304	-0.621053	0.00968053	0.00482569	-0.00485484	mtd	FBgn0013576
clu_304	0.00254209	0.0456536	chr3R:5292079:5292640:clu_304	0.0580832	0.285736	0.280912	-0.00482411	mtd	FBgn0013576
clu_304	0.00254209	0.0456536	chr3R:5283235:5286902:clu_304	-0.731363	0.00421132	0.00188006	-0.00233126	mtd	FBgn0013576
clu_304	0.00254209	0.0456536	chr3R:5275087:5278068:clu_304	0.302403	0.00489496	0.00614414	0.00124918	mtd	FBgn0013576
clu_304	0.00254209	0.0456536	chr3R:5275087:5286633:clu_304	1.80829	0.00160017	0.00905475	0.00745457	mtd	FBgn0013576
clu_304	0.00254209	0.0456536	chr3R:5275087:5292640:clu_304	0.210293	0.11795	0.135022	0.0170727	mtd	FBgn0013576
clu_304	0.00254209	0.0456536	chr3R:5275087:5291990:clu_304	0.155333	0.429042	0.464879	0.0358371	mtd	FBgn0013576
clu_16820	0.000394146	0.0137565	chr2R:23359605:23359670:clu_16820	-6.32748	0.00627136	2.01e-08	-0.00627134	Mthfs	FBgn0085453
clu_16820	0.000394146	0.0137565	chr2R:23359596:23359670:clu_16820	6.32748	0.993729	1	0.00627134	Mthfs	FBgn0085453
clu_8040	1.41e-05	0.00164572	chrX:1347119:1347269:clu_8040	-16.0648	0.0190451	2.16e-16	-0.0190451	Naa30A	FBgn0024362
clu_8040	1.41e-05	0.00164572	chrX:1343535:1343779:clu_8040	16.0648	0.980955	1	0.0190451	Naa30A	FBgn0024362
clu_10521	8.76e-05	0.00529035	chrX:19344150:19347638:clu_10521	-0.844504	0.660061	0.554845	-0.105217	nAChRalpha7	FBgn0086778
clu_10521	8.76e-05	0.00529035	chrX:19344989:19346732:clu_10521	-0.844815	0.0106035	0.00891053	-0.00169302	nAChRalpha7	FBgn0086778
clu_10521	8.76e-05	0.00529035	chrX:19344150:19347963:clu_10521	-0.533129	0.0252005	0.0289217	0.00372125	nAChRalpha7	FBgn0086778
clu_10521	8.76e-05	0.00529035	chrX:19344150:19344350:clu_10521	1.98086	0.000654347	0.00927761	0.00862326	nAChRalpha7	FBgn0086778
clu_10521	8.76e-05	0.00529035	chrX:19347733:19347836:clu_10521	-0.617262	0.242752	0.256118	0.0133659	nAChRalpha7	FBgn0086778
clu_10521	8.76e-05	0.00529035	chrX:19344594:19344905:clu_10521	-0.193002	0.0333946	0.0538526	0.020458	nAChRalpha7	FBgn0086778
clu_10521	8.76e-05	0.00529035	chrX:19344150:19344905:clu_10521	0.636001	0.00965029	0.0356535	0.0260033	nAChRalpha7	FBgn0086778
clu_10521	8.76e-05	0.00529035	chrX:19344989:19347638:clu_10521	0.415847	0.0176829	0.0524208	0.0347379	nAChRalpha7	FBgn0086778
clu_6462	4.01e-05	0.00330175	chr3L:16966358:16967382:clu_6462	-0.384959	0.233061	0.138557	-0.0945037	Nc73EF	FBgn0010352
clu_6462	4.01e-05	0.00330175	chr3L:16964978:16966068:clu_6462	0.0680604	0.221182	0.206848	-0.014333	Nc73EF	FBgn0010352
clu_6462	4.01e-05	0.00330175	chr3L:16964978:16967382:clu_6462	0.316898	0.545758	0.654594	0.108837	Nc73EF	FBgn0010352
clu_6541	0.000387599	0.0137565	chr3L:17649246:17653992:clu_6541	-3.0669	0.778983	0.76746	-0.0115232	Ndfip	FBgn0052177
clu_6541	0.000387599	0.0137565	chr3L:17650626:17653992:clu_6541	-3.0669	0.221015	0.217746	-0.00326939	Ndfip	FBgn0052177
clu_6541	0.000387599	0.0137565	chr3L:17649246:17653816:clu_6541	6.1338	1.52e-06	0.0147941	0.0147926	Ndfip	FBgn0052177
clu_9651	0.000915176	0.0245246	chrX:13653505:13654784:clu_9651	-0.746163	0.268019	0.124522	-0.143496	NFAT	FBgn0030505
clu_9651	0.000915176	0.0245246	chrX:13650067:13652879:clu_9651	0.602249	0.0718556	0.128573	0.0567178	NFAT	FBgn0030505
clu_9651	0.000915176	0.0245246	chrX:13650067:13654784:clu_9651	0.143914	0.660126	0.746904	0.0867785	NFAT	FBgn0030505
clu_9652	0.000341516	0.0129008	chrX:13656034:13660740:clu_9652	-0.591276	0.628174	0.410721	-0.217454	NFAT	FBgn0030505
clu_9652	0.000341516	0.0129008	chrX:13658645:13660740:clu_9652	0.205935	0.197415	0.286464	0.0890493	NFAT	FBgn0030505
clu_9652	0.000341516	0.0129008	chrX:13656034:13658108:clu_9652	0.38534	0.17441	0.302815	0.128405	NFAT	FBgn0030505
clu_11725	0.00153664	0.0334901	chr2L:6678756:6678912:clu_11725	0.0365393	0.404496	0.33894	-0.0655567	Nhe3	FBgn0028703
clu_11725	0.00153664	0.0334901	chr2L:6678756:6679986:clu_11725	-0.749145	0.0390945	0.0149316	-0.024163	Nhe3	FBgn0028703
clu_11725	0.00153664	0.0334901	chr2L:6679082:6679986:clu_11725	0.0660996	0.0918765	0.0792957	-0.0125807	Nhe3	FBgn0028703
clu_11725	0.00153664	0.0334901	chr2L:6678933:6678993:clu_11725	-0.173412	0.0255366	0.0173456	-0.00819095	Nhe3	FBgn0028703
clu_11725	0.00153664	0.0334901	chr2L:6678224:6678543:clu_11725	-0.749465	0.00484955	0.00185162	-0.00299793	Nhe3	FBgn0028703
clu_11725	0.00153664	0.0334901	chr2L:6679262:6679986:clu_11725	0.204763	0.11865	0.117634	-0.00101567	Nhe3	FBgn0028703
clu_11725	0.00153664	0.0334901	chr2L:6678625:6678912:clu_11725	-0.108854	0.00332886	0.0024119	-0.000916957	Nhe3	FBgn0028703
clu_11725	0.00153664	0.0334901	chr2L:6678933:6679986:clu_11725	0.365659	0.0650159	0.0757115	0.0106956	Nhe3	FBgn0028703
clu_11725	0.00153664	0.0334901	chr2L:6678224:6679986:clu_11725	0.510015	0.0902172	0.121374	0.0311566	Nhe3	FBgn0028703
clu_11725	0.00153664	0.0334901	chr2L:6678224:6678912:clu_11725	0.597801	0.156934	0.230504	0.0735697	Nhe3	FBgn0028703
clu_3387	3.83e-05	0.00323912	chr3R:25623405:25624589:clu_3387	-0.914318	0.535641	0.288433	-0.247209	Npl4	FBgn0039348
clu_3387	3.83e-05	0.00323912	chr3R:25623405:25623489:clu_3387	0.809882	0.0124312	0.0375399	0.0251087	Npl4	FBgn0039348
clu_3387	3.83e-05	0.00323912	chr3R:25623405:25623478:clu_3387	0.104435	0.451927	0.674028	0.2221	Npl4	FBgn0039348
clu_11756	4.62e-05	0.00365812	chr2L:6791841:6796337:clu_11756	-0.291406	0.71789	0.603012	-0.114878	nrv2	FBgn0015777
clu_11756	4.62e-05	0.00365812	chr2L:6793396:6794493:clu_11756	-0.288756	0.00522691	0.00440214	-0.000824769	nrv2	FBgn0015777
clu_11756	4.62e-05	0.00365812	chr2L:6793404:6794317:clu_11756	-0.417118	0.00108891	0.000806611	-0.000282299	nrv2	FBgn0015777
clu_11756	4.62e-05	0.00365812	chr2L:6791841:6794493:clu_11756	-0.266592	0.00149315	0.00128573	-0.000207425	nrv2	FBgn0015777
clu_11756	4.62e-05	0.00365812	chr2L:6793404:6793917:clu_11756	-0.0551947	0.00846653	0.00900656	0.000540028	nrv2	FBgn0015777
clu_11756	4.62e-05	0.00365812	chr2L:6793404:6794329:clu_11756	0.321591	0.00480297	0.00744731	0.00264434	nrv2	FBgn0015777
clu_11756	4.62e-05	0.00365812	chr2L:6793404:6793819:clu_11756	0.53012	0.00303542	0.0057979	0.00276248	nrv2	FBgn0015777
clu_11756	4.62e-05	0.00365812	chr2L:6793404:6794493:clu_11756	0.170256	0.122715	0.163554	0.0408395	nrv2	FBgn0015777
clu_11756	4.62e-05	0.00365812	chr2L:6791841:6793228:clu_11756	0.297101	0.135281	0.204688	0.0694063	nrv2	FBgn0015777
clu_8994	6.29e-05	0.00420556	chrX:8640514:8642475:clu_8994	-7.67628	0.119248	2.91e-08	-0.119248	oc	FBgn0004102
clu_8994	6.29e-05	0.00420556	chrX:8640514:8642466:clu_8994	7.67628	0.880752	1	0.119248	oc	FBgn0004102
clu_15142	1.44e-06	0.000396951	chr2R:12168203:12174091:clu_15142	-0.148051	0.85487	0.805949	-0.0489205	Oda	FBgn0014184
clu_15142	1.44e-06	0.000396951	chr2R:12168203:12174197:clu_15142	-0.0552711	0.00124556	0.00128844	4.29e-05	Oda	FBgn0014184
clu_15142	1.44e-06	0.000396951	chr2R:12168203:12170924:clu_15142	0.203322	0.143885	0.192763	0.0488776	Oda	FBgn0014184
clu_6771	0.00023446	0.0100293	chr3L:19847603:19858378:clu_6771	-0.642335	0.323258	0.136189	-0.187069	Papss	FBgn0020389
clu_6771	0.00023446	0.0100293	chr3L:19848398:19858378:clu_6771	0.116417	0.116867	0.105149	-0.011718	Papss	FBgn0020389
clu_6771	0.00023446	0.0100293	chr3L:19845630:19858378:clu_6771	0.525918	0.559875	0.758663	0.198787	Papss	FBgn0020389
clu_10136	0.000300689	0.0118675	chrX:16509704:16513715:clu_10136	4.87039	0.540233	0.485128	-0.0551049	para	FBgn0285944
clu_10136	0.000300689	0.0118675	chrX:16506439:16513715:clu_10136	-10.0828	0.0524807	1.51e-08	-0.0524807	para	FBgn0285944
clu_10136	0.000300689	0.0118675	chrX:16506439:16509576:clu_10136	5.21238	0.407286	0.514872	0.107586	para	FBgn0285944
clu_13258	2.08e-06	0.000461933	chr2L:19403716:19403999:clu_13258	-0.216158	0.578574	0.471183	-0.10739	Pax	FBgn0041789
clu_13258	2.08e-06	0.000461933	chr2L:19401372:19403999:clu_13258	0.216158	0.421426	0.528817	0.10739	Pax	FBgn0041789
clu_13259	0.00130218	0.0307245	chr2L:19410643:19419869:clu_13259	-0.408712	0.27211	0.172855	-0.0992553	Pax	FBgn0041789
clu_13259	0.00130218	0.0307245	chr2L:19410643:19411537:clu_13259	-0.0501034	0.355448	0.323187	-0.0322604	Pax	FBgn0041789
clu_13259	0.00130218	0.0307245	chr2L:19410643:19426206:clu_13259	-0.00261371	0.108062	0.103033	-0.00502908	Pax	FBgn0041789
clu_13259	0.00130218	0.0307245	chr2L:19410643:19416414:clu_13259	0.461429	0.26438	0.400925	0.136545	Pax	FBgn0041789
clu_13261	0.00141608	0.032098	chr2L:19404682:19404750:clu_13261	-0.859083	0.560972	0.437987	-0.122985	Pax	FBgn0041789
clu_13261	0.00141608	0.032098	chr2L:19404822:19409404:clu_13261	1.23626	0.00137773	0.00874339	0.00736565	Pax	FBgn0041789
clu_13261	0.00141608	0.032098	chr2L:19404682:19409404:clu_13261	-0.377176	0.437651	0.55327	0.115619	Pax	FBgn0041789
clu_15607	1.37e-05	0.0016247	chr2R:14865766:14867484:clu_15607	-2.46342	0.131264	0.00526536	-0.125999	Pcf11	FBgn0264962
clu_15607	1.37e-05	0.0016247	chr2R:14865733:14867484:clu_15607	0.316657	0.289824	0.187408	-0.102416	Pcf11	FBgn0264962
clu_15607	1.37e-05	0.0016247	chr2R:14866075:14867484:clu_15607	1.04697	0.162826	0.218549	0.055723	Pcf11	FBgn0264962
clu_15607	1.37e-05	0.0016247	chr2R:14866051:14867484:clu_15607	1.0998	0.416086	0.588777	0.172691	Pcf11	FBgn0264962
clu_8253	0.00228999	0.0429731	chrX:2576422:2577593:clu_8253	-1.2284	0.556422	0.368161	-0.188261	Pdfr	FBgn0260753
clu_8253	0.00228999	0.0429731	chrX:2576384:2577593:clu_8253	-0.753496	0.433149	0.460805	0.027656	Pdfr	FBgn0260753
clu_8253	0.00228999	0.0429731	chrX:2576713:2577593:clu_8253	1.98189	0.0104289	0.171034	0.160605	Pdfr	FBgn0260753
clu_4183	0.00108728	0.0273288	chr3L:132530:135458:clu_4183	-0.239583	0.464049	0.32103	-0.14302	Pdk1	FBgn0020386
clu_4183	0.00108728	0.0273288	chr3L:133961:135458:clu_4183	-1.51722	0.0269173	0.0051897	-0.0217276	Pdk1	FBgn0020386
clu_4183	0.00108728	0.0273288	chr3L:135384:135458:clu_4183	0.0891281	0.056153	0.0539649	-0.0021881	Pdk1	FBgn0020386
clu_4183	0.00108728	0.0273288	chr3L:134077:135458:clu_4183	0.229221	0.00507629	0.00561212	0.000535824	Pdk1	FBgn0020386
clu_4183	0.00108728	0.0273288	chr3L:133961:134015:clu_4183	0.173561	0.0671008	0.0701673	0.0030665	Pdk1	FBgn0020386
clu_4183	0.00108728	0.0273288	chr3L:132530:133825:clu_4183	0.161459	0.11857	0.122497	0.00392724	Pdk1	FBgn0020386
clu_4183	0.00108728	0.0273288	chr3L:134081:135458:clu_4183	0.431808	0.0804618	0.108931	0.0284694	Pdk1	FBgn0020386
clu_4183	0.00108728	0.0273288	chr3L:129888:135458:clu_4183	0.671623	0.181672	0.312608	0.130936	Pdk1	FBgn0020386
clu_6869	2.19e-05	0.00222369	chr3L:20299228:20299498:clu_6869	-9.14132	1	0.98657	-0.0134296	Pex23	FBgn0052226
clu_6869	2.19e-05	0.00222369	chr3L:20299152:20299498:clu_6869	9.14132	1.56e-10	0.0134296	0.0134296	Pex23	FBgn0052226
clu_14827	0.00140128	0.032098	chr2R:10114234:10114917:clu_14827	-0.590881	0.0923837	0.0302767	-0.062107	Pfk	FBgn0003071
clu_14827	0.00140128	0.032098	chr2R:10113651:10114917:clu_14827	0.590881	0.907616	0.969723	0.062107	Pfk	FBgn0003071
clu_16269	3.43e-05	0.0030867	chr2R:18821283:18821976:clu_16269	-0.858692	0.20609	0.068489	-0.137601	Phb2	FBgn0010551
clu_16269	3.43e-05	0.0030867	chr2R:18821283:18821493:clu_16269	0.498127	0.232172	0.299662	0.0674902	Phb2	FBgn0010551
clu_16269	3.43e-05	0.0030867	chr2R:18821283:18821490:clu_16269	0.360565	0.561738	0.631849	0.0701112	Phb2	FBgn0010551
clu_4708	0.000786746	0.0219365	chr3L:3326367:3327860:clu_4708	-0.217172	0.717435	0.640457	-0.0769778	PHGPx	FBgn0035438
clu_4708	0.000786746	0.0219365	chr3L:3326441:3327860:clu_4708	-0.185531	0.011336	0.010445	-0.000890983	PHGPx	FBgn0035438
clu_4708	0.000786746	0.0219365	chr3L:3326708:3327860:clu_4708	-0.0306655	0.00131271	0.00141213	9.94e-05	PHGPx	FBgn0035438
clu_4708	0.000786746	0.0219365	chr3L:3326712:3327860:clu_4708	0.0586686	0.0742428	0.0873289	0.0130861	PHGPx	FBgn0035438
clu_4708	0.000786746	0.0219365	chr3L:3326367:3327343:clu_4708	0.225259	0.0820453	0.114	0.0319551	PHGPx	FBgn0035438
clu_4708	0.000786746	0.0219365	chr3L:3327553:3327860:clu_4708	0.149441	0.113628	0.146356	0.0327282	PHGPx	FBgn0035438
clu_9388	0.000564019	0.0178184	chrX:11698597:11699323:clu_9388	-0.332576	0.303916	0.245128	-0.0587879	PhKgamma	FBgn0011754
clu_9388	0.000564019	0.0178184	chrX:11699406:11703290:clu_9388	-0.35533	0.272578	0.214906	-0.0576719	PhKgamma	FBgn0011754
clu_9388	0.000564019	0.0178184	chrX:11701127:11703290:clu_9388	-0.352328	0.065661	0.0519241	-0.0137369	PhKgamma	FBgn0011754
clu_9388	0.000564019	0.0178184	chrX:11702529:11703290:clu_9388	-1.19279	0.014276	0.0048715	-0.00940454	PhKgamma	FBgn0011754
clu_9388	0.000564019	0.0178184	chrX:11702014:11703290:clu_9388	-1.18416	0.00351525	0.00120992	-0.00230533	PhKgamma	FBgn0011754
clu_9388	0.000564019	0.0178184	chrX:11699406:11702473:clu_9388	0.13018	0.00206029	0.00263961	0.000579323	PhKgamma	FBgn0011754
clu_9388	0.000564019	0.0178184	chrX:11698597:11700621:clu_9388	-0.0241458	0.0407295	0.0447196	0.00399014	PhKgamma	FBgn0011754
clu_9388	0.000564019	0.0178184	chrX:11701127:11701911:clu_9388	1.89035	0.000675419	0.00503055	0.00435514	PhKgamma	FBgn0011754
clu_9388	0.000564019	0.0178184	chrX:11699406:11700621:clu_9388	1.1795	0.00221139	0.00809079	0.0058794	PhKgamma	FBgn0011754
clu_9388	0.000564019	0.0178184	chrX:11698597:11703290:clu_9388	0.241304	0.294377	0.42148	0.127103	PhKgamma	FBgn0011754
clu_15105	0.000174656	0.00823876	chr2R:11968512:11968740:clu_15105	-1.74277	0.0208827	0.00125705	-0.0196256	PI31	FBgn0033669
clu_15105	0.000174656	0.00823876	chr2R:11968479:11970026:clu_15105	-0.79238	0.0225639	0.00351341	-0.0190505	PI31	FBgn0033669
clu_15105	0.000174656	0.00823876	chr2R:11968479:11968547:clu_15105	0.808653	0.0715049	0.0552039	-0.016301	PI31	FBgn0033669
clu_15105	0.000174656	0.00823876	chr2R:11968631:11968740:clu_15105	-1.02345	0.0124301	0.00153616	-0.010894	PI31	FBgn0033669
clu_15105	0.000174656	0.00823876	chr2R:11968591:11968740:clu_15105	0.999376	0.0777319	0.0726212	-0.00511072	PI31	FBgn0033669
clu_15105	0.000174656	0.00823876	chr2R:11968636:11968740:clu_15105	0.594155	0.00646232	0.00402594	-0.00243638	PI31	FBgn0033669
clu_15105	0.000174656	0.00823876	chr2R:11968479:11968740:clu_15105	1.15642	0.788424	0.861842	0.0734182	PI31	FBgn0033669
clu_15921	9.4e-06	0.00124556	chr2R:16657439:16658747:clu_15921	-0.446971	0.601277	0.381508	-0.219769	Picot	FBgn0024315
clu_15921	9.4e-06	0.00124556	chr2R:16657439:16663515:clu_15921	0.446971	0.398723	0.618492	0.219769	Picot	FBgn0024315
clu_10094	0.00014616	0.00729422	chrX:16360358:16360420:clu_10094	-0.438183	0.516876	0.356765	-0.160111	PIG-Q	FBgn0086448
clu_10094	0.00014616	0.00729422	chrX:16359986:16360050:clu_10094	0.105542	0.255923	0.304258	0.0483349	PIG-Q	FBgn0086448
clu_10094	0.00014616	0.00729422	chrX:16360158:16360223:clu_10094	0.332641	0.2272	0.338976	0.111776	PIG-Q	FBgn0086448
clu_14628	0.00173513	0.0365437	chr2R:9267976:9283828:clu_14628	0.239505	0.442154	0.368503	-0.0736517	Pkn	FBgn0020621
clu_14628	0.00173513	0.0365437	chr2R:9267976:9268369:clu_14628	-0.840628	0.0393742	0.0111425	-0.0282317	Pkn	FBgn0020621
clu_14628	0.00173513	0.0365437	chr2R:9267976:9271985:clu_14628	0.601123	0.518471	0.620355	0.101883	Pkn	FBgn0020621
clu_5100	1.37e-06	0.000392119	chr3L:6717672:6717904:clu_5100	-0.633975	0.46116	0.318722	-0.142438	ple	FBgn0005626
clu_5100	1.37e-06	0.000392119	chr3L:6716949:6717334:clu_5100	-0.633019	0.460409	0.318507	-0.141902	ple	FBgn0005626
clu_5100	1.37e-06	0.000392119	chr3L:6716949:6717904:clu_5100	1.26699	0.0784317	0.362771	0.284339	ple	FBgn0005626
clu_6179	0.00216794	0.0413438	chr3L:15074607:15074684:clu_6179	-9.30626	0.0314621	5.77e-07	-0.0314615	Plp	FBgn0086690
clu_6179	0.00216794	0.0413438	chr3L:15073330:15074684:clu_6179	0.988906	0.0163603	0.0088735	-0.00748677	Plp	FBgn0086690
clu_6179	0.00216794	0.0413438	chr3L:15074492:15074684:clu_6179	1.58633	0.213599	0.210553	-0.00304639	Plp	FBgn0086690
clu_6179	0.00216794	0.0413438	chr3L:15073194:15074684:clu_6179	1.59901	0.278624	0.278155	-0.000469024	Plp	FBgn0086690
clu_6179	0.00216794	0.0413438	chr3L:15073330:15074325:clu_6179	1.69841	0.0759546	0.0837513	0.0077967	Plp	FBgn0086690
clu_6179	0.00216794	0.0413438	chr3L:15073194:15074325:clu_6179	1.64138	0.27361	0.284972	0.0113627	Plp	FBgn0086690
clu_6179	0.00216794	0.0413438	chr3L:15073194:15073307:clu_6179	1.79223	0.11039	0.133695	0.0233043	Plp	FBgn0086690
clu_7501	1.66e-06	0.00043782	chr4:332002:342922:clu_7501	-0.396493	0.0782607	0.0467722	-0.0314885	PMCA	FBgn0259214
clu_7501	1.66e-06	0.00043782	chr4:335073:337536:clu_7501	-0.275518	0.0219806	0.014826	-0.00715468	PMCA	FBgn0259214
clu_7501	1.66e-06	0.00043782	chr4:332002:334345:clu_7501	-0.389401	0.0126523	0.00761539	-0.00503688	PMCA	FBgn0259214
clu_7501	1.66e-06	0.00043782	chr4:329428:334345:clu_7501	-0.400549	0.00932524	0.00555063	-0.00377461	PMCA	FBgn0259214
clu_7501	1.66e-06	0.00043782	chr4:337547:342922:clu_7501	0.0911062	0.115382	0.112291	-0.00309142	PMCA	FBgn0259214
clu_7501	1.66e-06	0.00043782	chr4:332002:332270:clu_7501	-0.119108	0.00740182	0.00583779	-0.00156403	PMCA	FBgn0259214
clu_7501	1.66e-06	0.00043782	chr4:330339:334345:clu_7501	0.0678917	0.0212898	0.020244	-0.00104587	PMCA	FBgn0259214
clu_7501	1.66e-06	0.00043782	chr4:329428:337536:clu_7501	0.107798	0.0241301	0.0238789	-0.000251232	PMCA	FBgn0259214
clu_7501	1.66e-06	0.00043782	chr4:330339:337536:clu_7501	0.169183	0.0620952	0.065339	0.0032437	PMCA	FBgn0259214
clu_7501	1.66e-06	0.00043782	chr4:329428:342922:clu_7501	0.209811	0.044078	0.0483036	0.00422564	PMCA	FBgn0259214
clu_7501	1.66e-06	0.00043782	chr4:330339:330662:clu_7501	0.39883	0.0132801	0.0175812	0.00430113	PMCA	FBgn0259214
clu_7501	1.66e-06	0.00043782	chr4:330339:342922:clu_7501	0.157671	0.116355	0.121031	0.00467664	PMCA	FBgn0259214
clu_7501	1.66e-06	0.00043782	chr4:335073:342922:clu_7501	0.175326	0.171123	0.181172	0.0100485	PMCA	FBgn0259214
clu_7501	1.66e-06	0.00043782	chr4:329428:330271:clu_7501	0.203452	0.302646	0.329558	0.0269117	PMCA	FBgn0259214
clu_3687	0.000296876	0.0118675	chr3R:28522231:28522482:clu_3687	-1.17477	0.547771	0.45736	-0.0904108	Ppn	FBgn0003137
clu_3687	0.000296876	0.0118675	chr3R:28521700:28521815:clu_3687	-0.92841	0.449403	0.480051	0.030648	Ppn	FBgn0003137
clu_3687	0.000296876	0.0118675	chr3R:28521700:28522482:clu_3687	2.10318	0.00282648	0.0625892	0.0597627	Ppn	FBgn0003137
clu_15553	0.00132146	0.0309553	chr2R:14481790:14495152:clu_15553	-1.42377	0.995286	0.924483	-0.0708029	PRAS40	FBgn0267824
clu_15553	0.00132146	0.0309553	chr2R:14494980:14495152:clu_15553	1.42377	0.00471435	0.0755173	0.0708029	PRAS40	FBgn0267824
clu_897	3.22e-05	0.00296131	chr3R:9418000:9419783:clu_897	-0.0809777	0.156564	0.143191	-0.0133726	ps	FBgn0261552
clu_897	3.22e-05	0.00296131	chr3R:9420047:9432029:clu_897	-0.0924065	0.110579	0.0999849	-0.0105942	ps	FBgn0261552
clu_897	3.22e-05	0.00296131	chr3R:9428652:9432029:clu_897	-0.633282	0.0199059	0.0104796	-0.00942632	ps	FBgn0261552
clu_897	3.22e-05	0.00296131	chr3R:9420047:9445044:clu_897	-0.149886	0.0487654	0.0416303	-0.00713504	ps	FBgn0261552
clu_897	3.22e-05	0.00296131	chr3R:9432839:9444011:clu_897	-0.126499	0.0445925	0.0389688	-0.00562368	ps	FBgn0261552
clu_897	3.22e-05	0.00296131	chr3R:9432839:9439115:clu_897	-0.626847	0.0109197	0.00578583	-0.00513382	ps	FBgn0261552
clu_897	3.22e-05	0.00296131	chr3R:9432839:9441416:clu_897	-0.627235	0.00893021	0.00472988	-0.00420033	ps	FBgn0261552
clu_897	3.22e-05	0.00296131	chr3R:9418000:9419807:clu_897	-0.617003	0.00863493	0.00462052	-0.00401441	ps	FBgn0261552
clu_897	3.22e-05	0.00296131	chr3R:9437118:9445044:clu_897	-0.397895	0.0116771	0.00777899	-0.00389808	ps	FBgn0261552
clu_897	3.22e-05	0.00296131	chr3R:9420047:9432032:clu_897	-0.193715	0.021087	0.0172297	-0.00385726	ps	FBgn0261552
clu_897	3.22e-05	0.00296131	chr3R:9418000:9432029:clu_897	-0.624029	0.00761277	0.00404505	-0.00356773	ps	FBgn0261552
clu_897	3.22e-05	0.00296131	chr3R:9441665:9444011:clu_897	-0.628591	0.00645897	0.00341635	-0.00304261	ps	FBgn0261552
clu_897	3.22e-05	0.00296131	chr3R:9432839:9439349:clu_897	-0.628152	0.00546653	0.00289269	-0.00257384	ps	FBgn0261552
clu_897	3.22e-05	0.00296131	chr3R:9437118:9440681:clu_897	-0.619014	0.00517444	0.00276326	-0.00241118	ps	FBgn0261552
clu_897	3.22e-05	0.00296131	chr3R:9420047:9431426:clu_897	-0.631918	0.00477881	0.00251927	-0.00225954	ps	FBgn0261552
clu_897	3.22e-05	0.00296131	chr3R:9432839:9440681:clu_897	-0.106519	0.016437	0.0146539	-0.00178304	ps	FBgn0261552
clu_897	3.22e-05	0.00296131	chr3R:9418000:9445044:clu_897	-0.605909	0.0037831	0.0020469	-0.00173619	ps	FBgn0261552
clu_897	3.22e-05	0.00296131	chr3R:9444010:9445044:clu_897	-0.570642	0.00368211	0.00206377	-0.00161833	ps	FBgn0261552
clu_897	3.22e-05	0.00296131	chr3R:9428652:9445044:clu_897	-0.629578	0.0033419	0.00176589	-0.00157601	ps	FBgn0261552
clu_897	3.22e-05	0.00296131	chr3R:9437118:9444011:clu_897	-0.603215	0.00329909	0.00178984	-0.00150925	ps	FBgn0261552
clu_897	3.22e-05	0.00296131	chr3R:9418000:9419766:clu_897	-0.630185	0.00317431	0.00167632	-0.00149799	ps	FBgn0261552
clu_897	3.22e-05	0.00296131	chr3R:9418000:9419873:clu_897	-0.630318	0.00288223	0.00152187	-0.00136036	ps	FBgn0261552
clu_897	3.22e-05	0.00296131	chr3R:9419757:9439346:clu_897	-0.589801	0.00285481	0.00156972	-0.00128509	ps	FBgn0261552
clu_897	3.22e-05	0.00296131	chr3R:9420047:9439349:clu_897	-0.409425	0.00363816	0.00239587	-0.00124229	ps	FBgn0261552
clu_897	3.22e-05	0.00296131	chr3R:9420047:9439295:clu_897	-0.625575	0.00195907	0.00103934	-0.000919727	ps	FBgn0261552
clu_897	3.22e-05	0.00296131	chr3R:9437118:9439115:clu_897	-0.617006	0.00191288	0.00102357	-0.000889309	ps	FBgn0261552
clu_897	3.22e-05	0.00296131	chr3R:9420047:9440681:clu_897	-0.0651427	0.0107733	0.0100104	-0.000762919	ps	FBgn0261552
clu_897	3.22e-05	0.00296131	chr3R:9432839:9439125:clu_897	-0.249986	0.0026425	0.00204099	-0.000601514	ps	FBgn0261552
clu_897	3.22e-05	0.00296131	chr3R:9418000:9420022:clu_897	-0.0143551	0.0147787	0.0144475	-0.000331126	ps	FBgn0261552
clu_897	3.22e-05	0.00296131	chr3R:9437118:9439346:clu_897	-0.110899	0.00224803	0.00199541	-0.00025262	ps	FBgn0261552
clu_897	3.22e-05	0.00296131	chr3R:9420047:9444011:clu_897	0.050798	0.00611787	0.00638344	0.000265567	ps	FBgn0261552
clu_897	3.22e-05	0.00296131	chr3R:9439705:9444011:clu_897	0.653583	0.00106266	0.00202599	0.000963322	ps	FBgn0261552
clu_897	3.22e-05	0.00296131	chr3R:9418000:9444011:clu_897	1.01041	0.00093208	0.00253899	0.00160691	ps	FBgn0261552
clu_897	3.22e-05	0.00296131	chr3R:9418000:9439346:clu_897	0.0762718	0.0279292	0.0298934	0.00196424	ps	FBgn0261552
clu_897	3.22e-05	0.00296131	chr3R:9420047:9432547:clu_897	0.679229	0.00212587	0.00415829	0.00203242	ps	FBgn0261552
clu_897	3.22e-05	0.00296131	chr3R:9439705:9445044:clu_897	0.286139	0.00723593	0.00955335	0.00231742	ps	FBgn0261552
clu_897	3.22e-05	0.00296131	chr3R:9428652:9432032:clu_897	0.442066	0.00431145	0.00665278	0.00234133	ps	FBgn0261552
clu_897	3.22e-05	0.00296131	chr3R:9420047:9432594:clu_897	1.02575	0.00197808	0.00547161	0.00349353	ps	FBgn0261552
clu_897	3.22e-05	0.00296131	chr3R:9444076:9445044:clu_897	0.127949	0.0306827	0.0345823	0.00389963	ps	FBgn0261552
clu_897	3.22e-05	0.00296131	chr3R:9434422:9445044:clu_897	2.52927	0.000380803	0.00473742	0.00435661	ps	FBgn0261552
clu_897	3.22e-05	0.00296131	chr3R:9418000:9432547:clu_897	2.8289	0.000305051	0.00512084	0.00481579	ps	FBgn0261552
clu_897	3.22e-05	0.00296131	chr3R:9439705:9440681:clu_897	0.0840956	0.0666242	0.0718699	0.00524574	ps	FBgn0261552
clu_897	3.22e-05	0.00296131	chr3R:9418000:9439349:clu_897	0.809228	0.00483146	0.0107625	0.00593107	ps	FBgn0261552
clu_897	3.22e-05	0.00296131	chr3R:9420047:9439346:clu_897	0.627135	0.00699685	0.0129914	0.00599457	ps	FBgn0261552
clu_897	3.22e-05	0.00296131	chr3R:9439705:9441416:clu_897	0.191879	0.0462343	0.0555507	0.00931637	ps	FBgn0261552
clu_897	3.22e-05	0.00296131	chr3R:9441665:9445044:clu_897	0.0995113	0.102036	0.11178	0.0097439	ps	FBgn0261552
clu_897	3.22e-05	0.00296131	chr3R:9432839:9439346:clu_897	0.559228	0.0136399	0.0236632	0.0100233	ps	FBgn0261552
clu_897	3.22e-05	0.00296131	chr3R:9432839:9439142:clu_897	0.950343	0.00770013	0.0197524	0.0120523	ps	FBgn0261552
clu_897	3.22e-05	0.00296131	chr3R:9432839:9445044:clu_897	0.104222	0.120321	0.132434	0.0121124	ps	FBgn0261552
clu_16540	2.1e-05	0.00218919	chr2R:21179644:21179938:clu_16540	-0.54466	0.206869	0.0849468	-0.121922	Pu	FBgn0003162
clu_16540	2.1e-05	0.00218919	chr2R:21179596:21179938:clu_16540	-0.0185485	0.129616	0.0900735	-0.0395424	Pu	FBgn0003162
clu_16540	2.1e-05	0.00218919	chr2R:21175673:21179938:clu_16540	0.563209	0.663515	0.82498	0.161465	Pu	FBgn0003162
clu_2795	1.76e-06	0.00043782	chr3R:22367668:22370778:clu_2795	-0.132237	0.416115	0.303801	-0.112314	PyK	FBgn0267385
clu_2795	1.76e-06	0.00043782	chr3R:22368865:22370778:clu_2795	-0.131719	0.00443932	0.00324278	-0.00119654	PyK	FBgn0267385
clu_2795	1.76e-06	0.00043782	chr3R:22367668:22370764:clu_2795	-0.0316307	0.00186225	0.00150351	-0.000358738	PyK	FBgn0267385
clu_2795	1.76e-06	0.00043782	chr3R:22367668:22368780:clu_2795	-0.0676362	0.00153216	0.00119326	-0.000338898	PyK	FBgn0267385
clu_2795	1.76e-06	0.00043782	chr3R:22369565:22370778:clu_2795	0.363223	0.576052	0.69026	0.114208	PyK	FBgn0267385
clu_7042	0.00166264	0.0354776	chr3L:21328269:21329799:clu_7042	-0.478728	0.174698	0.130825	-0.0438735	Rab26	FBgn0086913
clu_7042	0.00166264	0.0354776	chr3L:21329909:21332603:clu_7042	-0.264468	0.292302	0.271198	-0.0211047	Rab26	FBgn0086913
clu_7042	0.00166264	0.0354776	chr3L:21320631:21329799:clu_7042	-1.19951	0.0270954	0.00986879	-0.0172266	Rab26	FBgn0086913
clu_7042	0.00166264	0.0354776	chr3L:21322524:21332603:clu_7042	-0.323816	0.0736773	0.0644188	-0.00925851	Rab26	FBgn0086913
clu_7042	0.00166264	0.0354776	chr3L:21322585:21327588:clu_7042	-0.264396	0.0847633	0.078649	-0.00611437	Rab26	FBgn0086913
clu_7042	0.00166264	0.0354776	chr3L:21320631:21327588:clu_7042	0.0432899	0.0336874	0.0425186	0.00883117	Rab26	FBgn0086913
clu_7042	0.00166264	0.0354776	chr3L:21328269:21332603:clu_7042	2.34239	0.00124796	0.0156964	0.0144484	Rab26	FBgn0086913
clu_7042	0.00166264	0.0354776	chr3L:21322524:21327588:clu_7042	0.139944	0.0403932	0.056156	0.0157627	Rab26	FBgn0086913
clu_7042	0.00166264	0.0354776	chr3L:21320631:21332603:clu_7042	0.00529691	0.272135	0.33067	0.0585354	Rab26	FBgn0086913
clu_11929	0.00112057	0.0278605	chr2L:7826336:7826770:clu_11929	-0.371879	0.990359	0.979932	-0.0104279	Rack1	FBgn0020618
clu_11929	0.00112057	0.0278605	chr2L:7826336:7826534:clu_11929	0.371879	0.00964054	0.0200685	0.0104279	Rack1	FBgn0020618
clu_10314	0.00128017	0.030507	chrX:17721615:17746571:clu_10314	0.19474	0.624524	0.532349	-0.0921747	raskol	FBgn0261570
clu_10314	0.00128017	0.030507	chrX:17741017:17746571:clu_10314	-1.7135	0.0687239	0.00868999	-0.060034	raskol	FBgn0261570
clu_10314	0.00128017	0.030507	chrX:17735263:17736198:clu_10314	0.685959	0.163222	0.227384	0.064162	raskol	FBgn0261570
clu_10314	0.00128017	0.030507	chrX:17736269:17746571:clu_10314	0.832796	0.14353	0.231577	0.0880466	raskol	FBgn0261570
clu_5690	3.45e-05	0.0030867	chr3L:10576475:10580309:clu_5690	-0.640679	0.0725002	0.0291185	-0.0433817	Rbfox1	FBgn0052062
clu_5690	3.45e-05	0.0030867	chr3L:10576475:10577283:clu_5690	0.277697	0.507184	0.510317	0.00313394	Rbfox1	FBgn0052062
clu_5690	3.45e-05	0.0030867	chr3L:10577324:10580309:clu_5690	0.362982	0.420316	0.460564	0.0402478	Rbfox1	FBgn0052062
clu_6487	0.00233156	0.0432816	chr3L:17236062:17237832:clu_6487	-0.844468	0.658099	0.452632	-0.205466	Rbp6	FBgn0260943
clu_6487	0.00233156	0.0432816	chr3L:17236051:17237832:clu_6487	-0.839013	0.0604253	0.0417871	-0.0186382	Rbp6	FBgn0260943
clu_6487	0.00233156	0.0432816	chr3L:17236051:17238072:clu_6487	-0.619695	0.0302938	0.0260871	-0.00420669	Rbp6	FBgn0260943
clu_6487	0.00233156	0.0432816	chr3L:17236062:17238076:clu_6487	-0.521882	0.063174	0.0599916	-0.00318243	Rbp6	FBgn0260943
clu_6487	0.00233156	0.0432816	chr3L:17236062:17238095:clu_6487	-0.185576	0.0719933	0.0956973	0.023704	Rbp6	FBgn0260943
clu_6487	0.00233156	0.0432816	chr3L:17236062:17237824:clu_6487	0.856086	0.01342	0.0505532	0.0371332	Rbp6	FBgn0260943
clu_6487	0.00233156	0.0432816	chr3L:17236062:17237880:clu_6487	0.126451	0.0505957	0.0918825	0.0412868	Rbp6	FBgn0260943
clu_6487	0.00233156	0.0432816	chr3L:17236051:17238095:clu_6487	1.53192	0.00935751	0.0692895	0.059932	Rbp6	FBgn0260943
clu_6487	0.00233156	0.0432816	chr3L:17236062:17238072:clu_6487	0.496176	0.0426419	0.112079	0.0694374	Rbp6	FBgn0260943
clu_6852	9.4e-05	0.00553041	chr3L:20248150:20255898:clu_6852	-0.984971	0.633607	0.38036	-0.253248	rdgC	FBgn0265959
clu_6852	9.4e-05	0.00553041	chr3L:20248150:20251978:clu_6852	-0.983949	0.0503379	0.0302491	-0.0200888	rdgC	FBgn0265959
clu_6852	9.4e-05	0.00553041	chr3L:20248656:20248848:clu_6852	-0.982629	0.0328836	0.0197866	-0.013097	rdgC	FBgn0265959
clu_6852	9.4e-05	0.00553041	chr3L:20248656:20251978:clu_6852	-0.984086	0.0209459	0.0125851	-0.00836079	rdgC	FBgn0265959
clu_6852	9.4e-05	0.00553041	chr3L:20248656:20255898:clu_6852	-0.983644	0.0209106	0.0125695	-0.00834113	rdgC	FBgn0265959
clu_6852	9.4e-05	0.00553041	chr3L:20248598:20255898:clu_6852	-0.425266	0.016681	0.0175256	0.000844605	rdgC	FBgn0265959
clu_6852	9.4e-05	0.00553041	chr3L:20249060:20251978:clu_6852	-0.0026343	0.0177034	0.0283827	0.0106793	rdgC	FBgn0265959
clu_6852	9.4e-05	0.00553041	chr3L:20250530:20255898:clu_6852	1.49311	0.00299121	0.0214013	0.0184101	rdgC	FBgn0265959
clu_6852	9.4e-05	0.00553041	chr3L:20251857:20251978:clu_6852	0.741826	0.00928293	0.0313327	0.0220497	rdgC	FBgn0265959
clu_6852	9.4e-05	0.00553041	chr3L:20248598:20248848:clu_6852	0.791918	0.00875455	0.0310671	0.0223126	rdgC	FBgn0265959
clu_6852	9.4e-05	0.00553041	chr3L:20248150:20248848:clu_6852	1.81132	0.00318503	0.0313259	0.0281408	rdgC	FBgn0265959
clu_6852	9.4e-05	0.00553041	chr3L:20249060:20255898:clu_6852	0.155844	0.0846778	0.159072	0.0743941	rdgC	FBgn0265959
clu_6852	9.4e-05	0.00553041	chr3L:20248325:20255898:clu_6852	0.353154	0.0980386	0.224343	0.126304	rdgC	FBgn0265959
clu_15477	0.000119984	0.00650652	chr2R:14170722:14172290:clu_15477	-0.539487	0.879634	0.836475	-0.043159	ReepB	FBgn0033906
clu_15477	0.000119984	0.00650652	chr2R:14171451:14172290:clu_15477	-0.717098	0.0681828	0.0542863	-0.0138965	ReepB	FBgn0033906
clu_15477	0.000119984	0.00650652	chr2R:14172034:14172290:clu_15477	0.764229	0.00218462	0.00765109	0.00546647	ReepB	FBgn0033906
clu_15477	0.000119984	0.00650652	chr2R:14170881:14172290:clu_15477	0.28105	0.00586933	0.0126793	0.00680993	ReepB	FBgn0033906
clu_15477	0.000119984	0.00650652	chr2R:14172226:14172290:clu_15477	0.211306	0.0441292	0.0889084	0.0447791	ReepB	FBgn0033906
clu_9455	3.86e-06	0.000681834	chrX:12014521:12016003:clu_9455	-1.09427	0.800387	0.405688	-0.394699	regucalcin	FBgn0030362
clu_9455	3.86e-06	0.000681834	chrX:12015566:12016003:clu_9455	0.324708	0.0495144	0.103723	0.0542089	regucalcin	FBgn0030362
clu_9455	3.86e-06	0.000681834	chrX:12012528:12016003:clu_9455	0.769558	0.150099	0.490589	0.34049	regucalcin	FBgn0030362
clu_15829	0.000876633	0.0238631	chr2R:16102949:16103611:clu_15829	-0.247709	0.452099	0.405419	-0.0466803	Rho1	FBgn0014020
clu_15829	0.000876633	0.0238631	chr2R:16102949:16105033:clu_15829	-0.74324	0.00304915	0.00166588	-0.00138327	Rho1	FBgn0014020
clu_15829	0.000876633	0.0238631	chr2R:16103308:16103611:clu_15829	-0.787803	0.00251975	0.00131664	-0.00120311	Rho1	FBgn0014020
clu_15829	0.000876633	0.0238631	chr2R:16103098:16103611:clu_15829	-0.724471	0.00266692	0.00148466	-0.00118227	Rho1	FBgn0014020
clu_15829	0.000876633	0.0238631	chr2R:16102892:16103611:clu_15829	-0.0899257	0.00861071	0.00904137	0.000430652	Rho1	FBgn0014020
clu_15829	0.000876633	0.0238631	chr2R:16104824:16105033:clu_15829	2.64861	0.000257815	0.00418635	0.00392854	Rho1	FBgn0014020
clu_15829	0.000876633	0.0238631	chr2R:16103774:16105033:clu_15829	-0.0554622	0.530796	0.576886	0.0460898	Rho1	FBgn0014020
clu_6892	0.00142076	0.032098	chr3L:20380650:20380715:clu_6892	-1.32115	0.013499	0.000973295	-0.0125257	RhoBTB	FBgn0036980
clu_6892	0.00142076	0.032098	chr3L:20380653:20380715:clu_6892	1.32115	0.986501	0.999027	0.0125257	RhoBTB	FBgn0036980
clu_10484	0.00115388	0.0284831	chrX:19155001:19158120:clu_10484	-1.7855	0.146447	0.0299234	-0.116524	RhoGAP18B	FBgn0261461
clu_10484	0.00115388	0.0284831	chrX:19164685:19166857:clu_10484	-0.373162	0.01526	0.0128013	-0.0024587	RhoGAP18B	FBgn0261461
clu_10484	0.00115388	0.0284831	chrX:19164700:19166857:clu_10484	-0.104702	0.0391331	0.0429373	0.00380419	RhoGAP18B	FBgn0261461
clu_10484	0.00115388	0.0284831	chrX:19146142:19166857:clu_10484	0.341283	0.00669379	0.0114723	0.00477853	RhoGAP18B	FBgn0261461
clu_10484	0.00115388	0.0284831	chrX:19146142:19150811:clu_10484	-0.17742	0.55584	0.567099	0.0112589	RhoGAP18B	FBgn0261461
clu_10484	0.00115388	0.0284831	chrX:19164860:19166857:clu_10484	2.00286	0.00237199	0.0214145	0.0190425	RhoGAP18B	FBgn0261461
clu_10484	0.00115388	0.0284831	chrX:19146142:19164151:clu_10484	0.096636	0.234254	0.314352	0.0800986	RhoGAP18B	FBgn0261461
clu_13874	0.000110817	0.00620351	chr2R:4187879:4187946:clu_13874	-0.726638	0.986922	0.974784	-0.0121379	RNASEK	FBgn0262116
clu_13874	0.000110817	0.00620351	chr2R:4187842:4187946:clu_13874	0.880579	0.000728298	0.00358872	0.00286043	RNASEK	FBgn0262116
clu_13874	0.000110817	0.00620351	chr2R:4187847:4187946:clu_13874	-0.153941	0.0123496	0.0216271	0.00927749	RNASEK	FBgn0262116
clu_5848	4.31e-05	0.00349234	chr3L:11823355:11823658:clu_5848	-0.369272	0.99279	0.985029	-0.0077614	RpL10Ab	FBgn0036213
clu_5848	4.31e-05	0.00349234	chr3L:11823565:11823658:clu_5848	0.369272	0.00720967	0.0149711	0.0077614	RpL10Ab	FBgn0036213
clu_7986	2.07e-06	0.000461933	chrX:762991:763441:clu_7986	-0.441362	0.0506101	0.0215753	-0.0290347	RpL22	FBgn0015288
clu_7986	2.07e-06	0.000461933	chrX:762991:764302:clu_7986	0.441362	0.94939	0.978425	0.0290347	RpL22	FBgn0015288
clu_11401	0.000982906	0.0258369	chr2L:4458057:4458289:clu_11401	-1.18207	0.997821	0.982525	-0.0152966	RpL27A	FBgn0285948
clu_11401	0.000982906	0.0258369	chr2L:4458057:4458141:clu_11401	-0.0933173	0.000883364	0.00258386	0.0017005	RpL27A	FBgn0285948
clu_11401	0.000982906	0.0258369	chr2L:4458057:4458163:clu_11401	1.27539	0.00129534	0.0148914	0.0135961	RpL27A	FBgn0285948
clu_1190	0.000896775	0.0241392	chr3R:11222729:11223395:clu_1190	-0.347532	0.981013	0.962665	-0.0183481	RpL3	FBgn0020910
clu_1190	0.000896775	0.0241392	chr3R:11222729:11223088:clu_1190	0.347532	0.0189869	0.0373351	0.0183481	RpL3	FBgn0020910
clu_4557	0.00205451	0.0405427	chr3L:2587513:2587751:clu_4557	-0.625322	0.995369	0.984011	-0.0113582	RpL8	FBgn0261602
clu_4557	0.00205451	0.0405427	chr3L:2587513:2587576:clu_4557	0.625322	0.00463082	0.015989	0.0113582	RpL8	FBgn0261602
clu_7159	0.00241144	0.0444054	chr3L:22076136:22076248:clu_7159	-0.257909	0.985882	0.976575	-0.00930655	RpLP0	FBgn0000100
clu_7159	0.00241144	0.0444054	chr3L:22076186:22076248:clu_7159	0.257909	0.014118	0.0234246	0.00930655	RpLP0	FBgn0000100
clu_15157	0.000179098	0.00839078	chr2R:12200039:12200116:clu_15157	-0.164585	0.913734	0.883433	-0.0303011	RpS11	FBgn0033699
clu_15157	0.000179098	0.00839078	chr2R:12200039:12200121:clu_15157	-0.00838749	0.00145561	0.00164526	0.00018965	RpS11	FBgn0033699
clu_15157	0.000179098	0.00839078	chr2R:12200039:12200428:clu_15157	0.172973	0.0848108	0.114922	0.0301115	RpS11	FBgn0033699
clu_15158	0.000353668	0.0130952	chr2R:12200241:12200775:clu_15158	-0.214132	0.89997	0.854287	-0.0456829	RpS11	FBgn0033699
clu_15158	0.000353668	0.0130952	chr2R:12200550:12200775:clu_15158	0.214132	0.10003	0.145713	0.0456829	RpS11	FBgn0033699
clu_15498	0.00014157	0.00722242	chr2R:14216110:14216530:clu_15498	-0.655792	0.998343	0.993875	-0.00446752	RpS23	FBgn0033912
clu_15498	0.00014157	0.00722242	chr2R:14216110:14216434:clu_15498	0.655792	0.00165744	0.00612495	0.00446752	RpS23	FBgn0033912
clu_5586	1.84e-06	0.00043782	chr3L:9510158:9510465:clu_5586	-0.612161	0.985712	0.953006	-0.0327054	RpS9	FBgn0010408
clu_5586	1.84e-06	0.00043782	chr3L:9510158:9510282:clu_5586	0.612161	0.0142882	0.0469936	0.0327054	RpS9	FBgn0010408
clu_11484	2.18e-06	0.000469295	chr2L:4994994:4999225:clu_11484	-0.293171	0.189596	0.134602	-0.0549943	Rtnl1	FBgn0053113
clu_11484	2.18e-06	0.000469295	chr2L:5004207:5008181:clu_11484	-0.0446841	0.114946	0.104624	-0.0103217	Rtnl1	FBgn0053113
clu_11484	2.18e-06	0.000469295	chr2L:4994994:5008181:clu_11484	-0.284428	0.0275436	0.019726	-0.00781757	Rtnl1	FBgn0053113
clu_11484	2.18e-06	0.000469295	chr2L:4994994:4997114:clu_11484	-0.163175	0.00901715	0.00729034	-0.00172681	Rtnl1	FBgn0053113
clu_11484	2.18e-06	0.000469295	chr2L:4994994:4995376:clu_11484	-0.00574764	0.0314393	0.0297524	-0.00168696	Rtnl1	FBgn0053113
clu_11484	2.18e-06	0.000469295	chr2L:4994994:5004614:clu_11484	0.467859	0.0178132	0.0270692	0.00925598	Rtnl1	FBgn0053113
clu_11484	2.18e-06	0.000469295	chr2L:4994994:5004172:clu_11484	0.128599	0.37935	0.410614	0.0312644	Rtnl1	FBgn0053113
clu_11484	2.18e-06	0.000469295	chr2L:5004207:5004614:clu_11484	0.194748	0.230295	0.266322	0.036027	Rtnl1	FBgn0053113
clu_14524	1.12e-05	0.00139973	chr2R:8881954:8882304:clu_14524	-0.886575	0.323345	0.215264	-0.108081	RyR	FBgn0011286
clu_14524	1.12e-05	0.00139973	chr2R:8882416:8883054:clu_14524	-0.757216	0.26001	0.197004	-0.0630059	RyR	FBgn0011286
clu_14524	1.12e-05	0.00139973	chr2R:8882416:8882729:clu_14524	-0.598189	0.00587305	0.00521691	-0.00065614	RyR	FBgn0011286
clu_14524	1.12e-05	0.00139973	chr2R:8881954:8883054:clu_14524	2.57206	0.00140041	0.0296229	0.0282225	RyR	FBgn0011286
clu_14524	1.12e-05	0.00139973	chr2R:8882838:8883054:clu_14524	-0.257388	0.245208	0.306261	0.0610534	RyR	FBgn0011286
clu_14524	1.12e-05	0.00139973	chr2R:8881954:8882729:clu_14524	-0.0726935	0.164164	0.246631	0.0824671	RyR	FBgn0011286
clu_10862	1.08e-05	0.00137887	chr2L:107838:108588:clu_10862	-0.895205	0.20967	0.0721603	-0.13751	Sam-S	FBgn0005278
clu_10862	1.08e-05	0.00137887	chr2L:108101:108588:clu_10862	-0.144505	0.0773566	0.0564007	-0.0209559	Sam-S	FBgn0005278
clu_10862	1.08e-05	0.00137887	chr2L:108210:108588:clu_10862	0.330439	0.00191791	0.00224843	0.000330527	Sam-S	FBgn0005278
clu_10862	1.08e-05	0.00137887	chr2L:108346:108588:clu_10862	0.333517	0.0601147	0.070692	0.0105773	Sam-S	FBgn0005278
clu_10862	1.08e-05	0.00137887	chr2L:108226:108588:clu_10862	0.375753	0.650941	0.798499	0.147558	Sam-S	FBgn0005278
clu_10863	3.58e-07	0.000162903	chr2L:111117:112690:clu_10863	-1.01004	0.162533	0.0733366	-0.0891965	Sam-S	FBgn0005278
clu_10863	3.58e-07	0.000162903	chr2L:110877:111005:clu_10863	-0.668833	0.0984348	0.0624758	-0.0359589	Sam-S	FBgn0005278
clu_10863	3.58e-07	0.000162903	chr2L:111117:111907:clu_10863	0.486624	0.00172719	0.00348106	0.00175387	Sam-S	FBgn0005278
clu_10863	3.58e-07	0.000162903	chr2L:110877:112690:clu_10863	1.32218	0.00119054	0.00553339	0.00434285	Sam-S	FBgn0005278
clu_10863	3.58e-07	0.000162903	chr2L:110877:111907:clu_10863	-0.0711873	0.329914	0.380644	0.0507295	Sam-S	FBgn0005278
clu_10863	3.58e-07	0.000162903	chr2L:112019:112690:clu_10863	-0.0587409	0.4062	0.474529	0.0683292	Sam-S	FBgn0005278
clu_2790	0.000218951	0.00942446	chr3R:22356798:22357531:clu_2790	-0.846424	0.0521735	0.0291181	-0.0230554	Sar1	FBgn0038947
clu_2790	0.000218951	0.00942446	chr3R:22356767:22357531:clu_2790	-0.790208	0.0304459	0.0179745	-0.0124714	Sar1	FBgn0038947
clu_2790	0.000218951	0.00942446	chr3R:22356744:22357531:clu_2790	0.0194016	0.0174113	0.0230977	0.00568636	Sar1	FBgn0038947
clu_2790	0.000218951	0.00942446	chr3R:22356852:22357531:clu_2790	1.86346	0.00195809	0.0164224	0.0144643	Sar1	FBgn0038947
clu_2790	0.000218951	0.00942446	chr3R:22356749:22357531:clu_2790	-0.246232	0.898011	0.913387	0.0153762	Sar1	FBgn0038947
clu_602	6.66e-05	0.00441345	chr3R:7179641:7181557:clu_602	-0.544402	0.420162	0.33839	-0.0817725	sas	FBgn0002306
clu_602	6.66e-05	0.00441345	chr3R:7178495:7178704:clu_602	-0.430809	0.418935	0.37799	-0.0409458	sas	FBgn0002306
clu_602	6.66e-05	0.00441345	chr3R:7181048:7181557:clu_602	-1.07202	0.0655148	0.0311314	-0.0343834	sas	FBgn0002306
clu_602	6.66e-05	0.00441345	chr3R:7178495:7181557:clu_602	0.328614	0.0835927	0.161181	0.0775884	sas	FBgn0002306
clu_602	6.66e-05	0.00441345	chr3R:7179641:7180014:clu_602	1.71861	0.0117949	0.0913082	0.0795133	sas	FBgn0002306
clu_9435	0.000158391	0.00762826	chrX:11922373:11922588:clu_9435	-0.694619	0.413017	0.149218	-0.263799	Sclp	FBgn0030357
clu_9435	0.000158391	0.00762826	chrX:11922373:11924158:clu_9435	0.694619	0.586983	0.850782	0.263799	Sclp	FBgn0030357
clu_7979	0.00100409	0.0260834	chrX:731186:731643:clu_7979	-0.503	0.541795	0.309341	-0.232454	sdk	FBgn0021764
clu_7979	0.00100409	0.0260834	chrX:731186:737169:clu_7979	-0.503337	0.244928	0.139796	-0.105132	sdk	FBgn0021764
clu_7979	0.00100409	0.0260834	chrX:731777:737169:clu_7979	1.00634	0.213277	0.550863	0.337586	sdk	FBgn0021764
clu_7981	0.000320938	0.0124174	chrX:740858:741691:clu_7981	-1.94194	0.127605	0.0111892	-0.116416	sdk	FBgn0021764
clu_7981	0.000320938	0.0124174	chrX:742361:742530:clu_7981	-0.159552	0.236853	0.12345	-0.113404	sdk	FBgn0021764
clu_7981	0.000320938	0.0124174	chrX:741876:742344:clu_7981	-0.014618	0.210273	0.126689	-0.0835841	sdk	FBgn0021764
clu_7981	0.000320938	0.0124174	chrX:740858:741679:clu_7981	0.813478	0.250362	0.345271	0.0949093	sdk	FBgn0021764
clu_7981	0.000320938	0.0124174	chrX:741876:742530:clu_7981	1.30263	0.174906	0.393401	0.218495	sdk	FBgn0021764
clu_8939	0.000189579	0.00876246	chrX:8230718:8232429:clu_8939	-1.95723	0.195453	0.0663349	-0.129118	sdt	FBgn0261873
clu_8939	0.000189579	0.00876246	chrX:8230766:8232429:clu_8939	-1.00779	0.758086	0.664897	-0.0931892	sdt	FBgn0261873
clu_8939	0.000189579	0.00876246	chrX:8230718:8231858:clu_8939	0.939028	0.00910906	0.0559762	0.0468671	sdt	FBgn0261873
clu_8939	0.000189579	0.00876246	chrX:8232060:8232429:clu_8939	0.368719	0.028257	0.098169	0.0699119	sdt	FBgn0261873
clu_8939	0.000189579	0.00876246	chrX:8230766:8231858:clu_8939	1.65728	0.00909516	0.114623	0.105528	sdt	FBgn0261873
clu_9495	0.00199721	0.0397537	chrX:12605388:12607698:clu_9495	-0.29296	0.379642	0.276273	-0.103369	Sec16	FBgn0052654
clu_9495	0.00199721	0.0397537	chrX:12606153:12607698:clu_9495	0.0107775	0.255875	0.252292	-0.00358315	Sec16	FBgn0052654
clu_9495	0.00199721	0.0397537	chrX:12605388:12605803:clu_9495	0.282183	0.364482	0.471435	0.106953	Sec16	FBgn0052654
clu_433	0.00195236	0.0393156	chr3R:5756267:5756321:clu_433	-1.39733	0.997495	0.960546	-0.0369494	Sec8	FBgn0266672
clu_433	0.00195236	0.0393156	chr3R:5756239:5756321:clu_433	1.39733	0.00250487	0.0394543	0.0369494	Sec8	FBgn0266672
clu_15891	0.00188729	0.0386389	chr2R:16517341:16525374:clu_15891	-0.509964	0.18875	0.0516245	-0.137125	Sema2a	FBgn0011260
clu_15891	0.00188729	0.0386389	chr2R:16516270:16516952:clu_15891	-0.51218	0.0403899	0.0110225	-0.0293674	Sema2a	FBgn0011260
clu_15891	0.00188729	0.0386389	chr2R:16516270:16516770:clu_15891	-1.2228	0.0275354	0.00369216	-0.0238433	Sema2a	FBgn0011260
clu_15891	0.00188729	0.0386389	chr2R:16516270:16517019:clu_15891	0.411328	0.0141841	0.00974725	-0.00443681	Sema2a	FBgn0011260
clu_15891	0.00188729	0.0386389	chr2R:16503632:16516770:clu_15891	0.807839	0.00954431	0.00975054	0.000206233	Sema2a	FBgn0011260
clu_15891	0.00188729	0.0386389	chr2R:16503632:16525374:clu_15891	1.02578	0.719597	0.914163	0.194566	Sema2a	FBgn0011260
clu_9230	0.0020665	0.0406628	chrX:10782680:10784351:clu_9230	-0.0784219	0.509438	0.470264	-0.0391747	sesB	FBgn0003360
clu_9230	0.0020665	0.0406628	chrX:10782680:10786806:clu_9230	0.0784219	0.490562	0.529736	0.0391747	sesB	FBgn0003360
clu_6653	0.000989672	0.0259158	chr3L:19063716:19064327:clu_6653	-0.538268	0.514645	0.503961	-0.0106834	Sfxn2	FBgn0036843
clu_6653	0.000989672	0.0259158	chr3L:19064595:19064845:clu_6653	-0.538268	0.480091	0.470125	-0.00996609	Sfxn2	FBgn0036843
clu_6653	0.000989672	0.0259158	chr3L:19063709:19064327:clu_6653	1.07654	0.0052643	0.0259138	0.0206495	Sfxn2	FBgn0036843
clu_6702	0.00011714	0.00640271	chr3L:19569813:19572291:clu_6702	-0.463005	0.364357	0.270266	-0.0940907	Shal	FBgn0005564
clu_6702	0.00011714	0.00640271	chr3L:19568716:19569661:clu_6702	-0.224748	0.434976	0.409453	-0.0255231	Shal	FBgn0005564
clu_6702	0.00011714	0.00640271	chr3L:19568716:19572291:clu_6702	-0.292195	0.0799105	0.0703154	-0.00959504	Shal	FBgn0005564
clu_6702	0.00011714	0.00640271	chr3L:19569813:19571530:clu_6702	0.267398	0.0466107	0.0717729	0.0251622	Shal	FBgn0005564
clu_6702	0.00011714	0.00640271	chr3L:19572079:19572291:clu_6702	0.712549	0.0741461	0.178193	0.104047	Shal	FBgn0005564
clu_8765	0.000778666	0.0217995	chrX:6773249:6773915:clu_8765	-1.43759	0.647566	0.316713	-0.330853	shf	FBgn0003390
clu_8765	0.000778666	0.0217995	chrX:6773261:6773915:clu_8765	-0.378315	0.335886	0.473819	0.137933	shf	FBgn0003390
clu_8765	0.000778666	0.0217995	chrX:6773261:6773966:clu_8765	1.81591	0.0165484	0.209468	0.192919	shf	FBgn0003390
clu_15423	0.00276054	0.0480097	chr2R:13868349:13869860:clu_15423	-0.25131	0.687184	0.570616	-0.116568	shot	FBgn0013733
clu_15423	0.00276054	0.0480097	chr2R:13867303:13869860:clu_15423	0.25131	0.312816	0.429384	0.116568	shot	FBgn0013733
clu_15425	0.00139794	0.032098	chr2R:13871725:13871979:clu_15425	-0.266936	0.337971	0.254222	-0.0837486	shot	FBgn0013733
clu_15425	0.00139794	0.032098	chr2R:13871338:13871666:clu_15425	0.0774277	0.319796	0.339439	0.0196436	shot	FBgn0013733
clu_15425	0.00139794	0.032098	chr2R:13871338:13871979:clu_15425	0.189508	0.342234	0.406339	0.0641051	shot	FBgn0013733
clu_15426	0.000296773	0.0118675	chr2R:13874459:13874859:clu_15426	-0.29995	0.657881	0.550815	-0.107066	shot	FBgn0013733
clu_15426	0.000296773	0.0118675	chr2R:13874459:13874732:clu_15426	0.146611	0.172599	0.225858	0.0532592	shot	FBgn0013733
clu_15426	0.000296773	0.0118675	chr2R:13874743:13874859:clu_15426	0.153339	0.16952	0.223326	0.0538066	shot	FBgn0013733
clu_14595	0.000759429	0.0214352	chr2R:9143236:9143620:clu_14595	-1.26816	0.943867	0.71573	-0.228137	shrb	FBgn0086656
clu_14595	0.000759429	0.0214352	chr2R:9143395:9143620:clu_14595	0.553992	0.0303589	0.142388	0.112029	shrb	FBgn0086656
clu_14595	0.000759429	0.0214352	chr2R:9143236:9143393:clu_14595	0.714164	0.0257739	0.141883	0.116109	shrb	FBgn0086656
clu_15526	1.31e-05	0.0015787	chr2R:14308293:14315105:clu_15526	-4.74056	0.0803813	0.000156822	-0.0802245	Shrm	FBgn0085408
clu_15526	1.31e-05	0.0015787	chr2R:14315533:14325850:clu_15526	1.3602	0.51912	0.451908	-0.067212	Shrm	FBgn0085408
clu_15526	1.31e-05	0.0015787	chr2R:14308293:14315237:clu_15526	1.15295	0.206616	0.146196	-0.0604195	Shrm	FBgn0085408
clu_15526	1.31e-05	0.0015787	chr2R:14315533:14315659:clu_15526	2.22741	0.193883	0.401739	0.207856	Shrm	FBgn0085408
clu_13348	0.000385617	0.0137565	chr2L:19926512:19928623:clu_13348	-0.677672	0.280383	0.123838	-0.156545	sick	FBgn0263873
clu_13348	0.000385617	0.0137565	chr2L:19926512:19926621:clu_13348	0.311481	0.397489	0.472075	0.0745862	sick	FBgn0263873
clu_13348	0.000385617	0.0137565	chr2L:19926647:19928623:clu_13348	0.366191	0.322128	0.404087	0.0819586	sick	FBgn0263873
clu_13349	3.52e-05	0.00310535	chr2L:19935527:19945270:clu_13349	-0.205551	0.237789	0.116743	-0.121046	sick	FBgn0263873
clu_13349	3.52e-05	0.00310535	chr2L:19935706:19945270:clu_13349	-1.28192	0.0468765	0.0078439	-0.0390326	sick	FBgn0263873
clu_13349	3.52e-05	0.00310535	chr2L:19946702:19954553:clu_13349	0.492835	0.452095	0.446246	-0.00584908	sick	FBgn0263873
clu_13349	3.52e-05	0.00310535	chr2L:19929354:19954553:clu_13349	0.994639	0.263239	0.429167	0.165928	sick	FBgn0263873
clu_16442	0.00106832	0.0269506	chr2R:20429776:20431843:clu_16442	0.0480639	0.213402	0.14383	-0.0695717	side-VIII	FBgn0086604
clu_16442	0.00106832	0.0269506	chr2R:20431863:20459488:clu_16442	0.22014	0.19927	0.159524	-0.0397463	side-VIII	FBgn0086604
clu_16442	0.00106832	0.0269506	chr2R:20429201:20429404:clu_16442	-5.41473	0.0165794	4.74e-05	-0.016532	side-VIII	FBgn0086604
clu_16442	0.00106832	0.0269506	chr2R:20424656:20428855:clu_16442	1.62584	0.00423748	0.0138351	0.00959758	side-VIII	FBgn0086604
clu_16442	0.00106832	0.0269506	chr2R:20424641:20429404:clu_16442	0.955183	0.0157666	0.0263237	0.0105571	side-VIII	FBgn0086604
clu_16442	0.00106832	0.0269506	chr2R:20429217:20429404:clu_16442	1.20611	0.00972985	0.0208782	0.0111483	side-VIII	FBgn0086604
clu_16442	0.00106832	0.0269506	chr2R:20424656:20429404:clu_16442	0.513822	0.411729	0.442119	0.0303904	side-VIII	FBgn0086604
clu_16442	0.00106832	0.0269506	chr2R:20429776:20459488:clu_16442	0.845561	0.129286	0.193443	0.0641566	side-VIII	FBgn0086604
clu_6995	0.00205339	0.0405427	chr3L:21064701:21068714:clu_6995	0.618511	0.351134	0.306455	-0.0446786	siz	FBgn0026179
clu_6995	0.00205339	0.0405427	chr3L:21059204:21063991:clu_6995	0.0119278	0.0401162	0.0190888	-0.0210274	siz	FBgn0026179
clu_6995	0.00205339	0.0405427	chr3L:21059071:21064026:clu_6995	-3.81086	0.0151493	0.000157629	-0.0149916	siz	FBgn0026179
clu_6995	0.00205339	0.0405427	chr3L:21035301:21068714:clu_6995	0.662282	0.123906	0.112979	-0.0109274	siz	FBgn0026179
clu_6995	0.00205339	0.0405427	chr3L:21059071:21068714:clu_6995	-0.726633	0.00853028	0.00193941	-0.00659087	siz	FBgn0026179
clu_6995	0.00205339	0.0405427	chr3L:21059261:21063991:clu_6995	1.39358	0.0119814	0.0226992	0.0107178	siz	FBgn0026179
clu_6995	0.00205339	0.0405427	chr3L:21059071:21063991:clu_6995	0.832099	0.218268	0.235855	0.0175866	siz	FBgn0026179
clu_6995	0.00205339	0.0405427	chr3L:21048793:21068714:clu_6995	1.01909	0.230915	0.300826	0.0699116	siz	FBgn0026179
clu_4517	0.00074291	0.0210552	chr3L:2106734:2114126:clu_4517	-0.706931	0.166189	0.0462323	-0.119957	sls	FBgn0086906
clu_4517	0.00074291	0.0210552	chr3L:2117623:2118767:clu_4517	0.706931	0.833811	0.953768	0.119957	sls	FBgn0086906
clu_16393	0.000149578	0.00741111	chr2R:19538211:19574003:clu_16393	-0.33468	0.124432	0.0741097	-0.0503227	sm	FBgn0003435
clu_16393	0.000149578	0.00741111	chr2R:19538211:19564441:clu_16393	-0.264549	0.0934404	0.0596944	-0.0337459	sm	FBgn0003435
clu_16393	0.000149578	0.00741111	chr2R:19538211:19566149:clu_16393	-0.271001	0.0617734	0.0392102	-0.0225632	sm	FBgn0003435
clu_16393	0.000149578	0.00741111	chr2R:19546059:19564462:clu_16393	-2.42346	0.0202591	0.00149423	-0.0187649	sm	FBgn0003435
clu_16393	0.000149578	0.00741111	chr2R:19538211:19573988:clu_16393	-0.0986049	0.0653832	0.0493098	-0.0160733	sm	FBgn0003435
clu_16393	0.000149578	0.00741111	chr2R:19567160:19574003:clu_16393	-0.0693471	0.051406	0.0399198	-0.0114862	sm	FBgn0003435
clu_16393	0.000149578	0.00741111	chr2R:19546059:19566149:clu_16393	0.0400576	0.0199721	0.0173026	-0.00266948	sm	FBgn0003435
clu_16393	0.000149578	0.00741111	chr2R:19538211:19546012:clu_16393	0.259093	0.110688	0.119376	0.00868734	sm	FBgn0003435
clu_16393	0.000149578	0.00741111	chr2R:19564512:19574003:clu_16393	0.338763	0.135621	0.158395	0.0227739	sm	FBgn0003435
clu_16393	0.000149578	0.00741111	chr2R:19546059:19564441:clu_16393	0.633464	0.0528255	0.0828409	0.0300154	sm	FBgn0003435
clu_16393	0.000149578	0.00741111	chr2R:19538211:19564462:clu_16393	0.428307	0.108685	0.138827	0.0301414	sm	FBgn0003435
clu_16393	0.000149578	0.00741111	chr2R:19567160:19573988:clu_16393	1.37205	0.0138154	0.0453447	0.0315293	sm	FBgn0003435
clu_16393	0.000149578	0.00741111	chr2R:19564512:19573988:clu_16393	0.389907	0.141698	0.174177	0.0324784	sm	FBgn0003435
clu_217	0.00191366	0.0387629	chr3R:4660399:4670797:clu_217	-0.82802	0.514907	0.479797	-0.0351103	smash	FBgn0263346
clu_217	0.00191366	0.0387629	chr3R:4680579:4680779:clu_217	-0.824297	0.00818751	0.00765768	-0.000529833	smash	FBgn0263346
clu_217	0.00191366	0.0387629	chr3R:4670850:4680779:clu_217	-0.742361	0.461832	0.468828	0.00699622	smash	FBgn0263346
clu_217	0.00191366	0.0387629	chr3R:4670850:4680229:clu_217	2.34027	0.000491215	0.0108786	0.0103874	smash	FBgn0263346
clu_217	0.00191366	0.0387629	chr3R:4660399:4680779:clu_217	0.0544061	0.0145823	0.0328388	0.0182565	smash	FBgn0263346
clu_219	0.00226429	0.0426069	chr3R:4702411:4707026:clu_219	0.0962792	0.182321	0.121521	-0.0608005	smash	FBgn0263346
clu_219	0.00226429	0.0426069	chr3R:4706365:4707026:clu_219	0.21679	0.163104	0.122635	-0.0404689	smash	FBgn0263346
clu_219	0.00226429	0.0426069	chr3R:4706472:4707026:clu_219	-1.63457	0.0121839	0.00143846	-0.0107454	smash	FBgn0263346
clu_219	0.00226429	0.0426069	chr3R:4702411:4705723:clu_219	0.650763	0.260152	0.30189	0.0417385	smash	FBgn0263346
clu_219	0.00226429	0.0426069	chr3R:4705780:4707026:clu_219	0.67074	0.38224	0.452516	0.0702763	smash	FBgn0263346
clu_7265	0.00152751	0.0333967	chr3L:24131237:24167763:clu_7265	-0.177259	0.0980128	0.0708293	-0.0271835	Snap25	FBgn0011288
clu_7265	0.00152751	0.0333967	chr3L:24131237:24161131:clu_7265	0.177259	0.901987	0.929171	0.0271835	Snap25	FBgn0011288
clu_5257	0.00176754	0.0368734	chr3L:7738244:7738335:clu_5257	-1.86395	0.373231	0.242734	-0.130497	Snmp2	FBgn0035815
clu_5257	0.00176754	0.0368734	chr3L:7736869:7738107:clu_5257	-1.6983	0.258448	0.198366	-0.060082	Snmp2	FBgn0035815
clu_5257	0.00176754	0.0368734	chr3L:7737413:7738112:clu_5257	-0.965546	0.0144511	0.0230794	0.0086283	Snmp2	FBgn0035815
clu_5257	0.00176754	0.0368734	chr3L:7737413:7738107:clu_5257	6.63799	8.45e-06	0.0270656	0.0270571	Snmp2	FBgn0035815
clu_5257	0.00176754	0.0368734	chr3L:7736869:7737361:clu_5257	-1.2202	0.207968	0.257469	0.0495013	Snmp2	FBgn0035815
clu_5257	0.00176754	0.0368734	chr3L:7736869:7738335:clu_5257	-0.889997	0.145892	0.251285	0.105393	Snmp2	FBgn0035815
clu_16644	0.00289852	0.0495337	chr2R:22061581:22068427:clu_16644	-0.897999	0.829617	0.702547	-0.12707	Snp	FBgn0265192
clu_16644	0.00289852	0.0495337	chr2R:22061260:22068427:clu_16644	-0.896745	0.0710977	0.0602834	-0.0108143	Snp	FBgn0265192
clu_16644	0.00289852	0.0495337	chr2R:22067282:22068427:clu_16644	-0.265418	0.0616897	0.0983415	0.0366518	Snp	FBgn0265192
clu_16644	0.00289852	0.0495337	chr2R:22062926:22068427:clu_16644	0.125433	0.0334203	0.078755	0.0453348	Snp	FBgn0265192
clu_16644	0.00289852	0.0495337	chr2R:22062785:22068427:clu_16644	1.93473	0.00417486	0.0600728	0.0558979	Snp	FBgn0265192
clu_12001	2.26e-05	0.0022278	chr2L:8218679:8219116:clu_12001	-0.572331	0.392232	0.214787	-0.177445	Snx6	FBgn0032005
clu_12001	2.26e-05	0.0022278	chr2L:8218871:8219116:clu_12001	0.28724	0.267709	0.346286	0.078577	Snx6	FBgn0032005
clu_12001	2.26e-05	0.0022278	chr2L:8218679:8218854:clu_12001	0.28509	0.340059	0.438927	0.0988681	Snx6	FBgn0032005
clu_8761	0.0010218	0.0262179	chrX:6756700:6759988:clu_8761	-0.817079	0.135841	0.0536645	-0.0821768	sov	FBgn0029899
clu_8761	0.0010218	0.0262179	chrX:6759894:6759988:clu_8761	-0.817079	0.0331153	0.0130823	-0.020033	sov	FBgn0029899
clu_8761	0.0010218	0.0262179	chrX:6756700:6772227:clu_8761	1.42319	0.00592304	0.0219856	0.0160626	sov	FBgn0029899
clu_8761	0.0010218	0.0262179	chrX:6771373:6772227:clu_8761	0.210964	0.82512	0.911268	0.0861472	sov	FBgn0029899
clu_3795	3.04e-06	0.000628628	chr3R:29245903:29246175:clu_3795	-0.563128	0.888345	0.7737	-0.114645	SP1029	FBgn0263236
clu_3795	3.04e-06	0.000628628	chr3R:29246020:29246175:clu_3795	0.255354	0.0567073	0.111967	0.0552602	SP1029	FBgn0263236
clu_3795	3.04e-06	0.000628628	chr3R:29245903:29246009:clu_3795	0.307774	0.0549478	0.114332	0.0593846	SP1029	FBgn0263236
clu_14154	6.72e-07	0.000257109	chr2R:6876118:6877221:clu_14154	-0.768643	0.39334	0.190813	-0.202528	Spn42Da	FBgn0265137
clu_14154	6.72e-07	0.000257109	chr2R:6876733:6877221:clu_14154	-0.0898782	0.094111	0.0900042	-0.00410679	Spn42Da	FBgn0265137
clu_14154	6.72e-07	0.000257109	chr2R:6876526:6876596:clu_14154	0.223802	0.0581158	0.0760582	0.0179424	Spn42Da	FBgn0265137
clu_14154	6.72e-07	0.000257109	chr2R:6876526:6877221:clu_14154	0.0607063	0.269537	0.299667	0.03013	Spn42Da	FBgn0265137
clu_14154	6.72e-07	0.000257109	chr2R:6877122:6877221:clu_14154	0.574013	0.184895	0.343458	0.158562	Spn42Da	FBgn0265137
clu_14155	0.000244575	0.0102707	chr2R:6878358:6878845:clu_14155	-0.651124	0.460818	0.188575	-0.272244	Spn42Da	FBgn0265137
clu_14155	0.000244575	0.0102707	chr2R:6878358:6878439:clu_14155	0.651124	0.539182	0.811425	0.272244	Spn42Da	FBgn0265137
clu_9210	0.00123353	0.0298082	chrX:10492332:10496790:clu_9210	-0.884021	0.919276	0.599754	-0.319523	spri	FBgn0085443
clu_9210	0.00123353	0.0298082	chrX:10492692:10492752:clu_9210	-0.882739	0.0402602	0.0263002	-0.01396	spri	FBgn0085443
clu_9210	0.00123353	0.0298082	chrX:10492332:10492500:clu_9210	1.76676	0.0404634	0.373946	0.333483	spri	FBgn0085443
clu_6048	0.00101111	0.0260834	chr3L:13508545:13508876:clu_6048	-0.589624	0.212565	0.0766486	-0.135917	Spt20	FBgn0036374
clu_6048	0.00101111	0.0260834	chr3L:13508545:13509050:clu_6048	0.589624	0.787435	0.923351	0.135917	Spt20	FBgn0036374
clu_3277	0.000387319	0.0137565	chr3R:25060660:25060960:clu_3277	-0.660907	0.780908	0.545509	-0.235399	stac	FBgn0266719
clu_3277	0.000387319	0.0137565	chr3R:25060660:25060773:clu_3277	-0.0104199	0.0959068	0.128397	0.0324901	stac	FBgn0266719
clu_3277	0.000387319	0.0137565	chr3R:25060802:25060960:clu_3277	0.671327	0.123185	0.326094	0.202909	stac	FBgn0266719
clu_2472	5.08e-06	0.000853543	chr3R:20538715:20539221:clu_2472	-0.398646	0.309046	0.234597	-0.0744492	Stat92E	FBgn0016917
clu_2472	5.08e-06	0.000853543	chr3R:20537463:20538545:clu_2472	-0.393714	0.0906328	0.0691394	-0.0214933	Stat92E	FBgn0016917
clu_2472	5.08e-06	0.000853543	chr3R:20537463:20538453:clu_2472	-0.186503	0.242632	0.227709	-0.0149234	Stat92E	FBgn0016917
clu_2472	5.08e-06	0.000853543	chr3R:20537463:20537813:clu_2472	-0.213378	0.0027265	0.00249095	-0.00023555	Stat92E	FBgn0016917
clu_2472	5.08e-06	0.000853543	chr3R:20537956:20538453:clu_2472	0.39411	0.00491165	0.00823788	0.00332623	Stat92E	FBgn0016917
clu_2472	5.08e-06	0.000853543	chr3R:20537463:20539221:clu_2472	-0.0762817	0.295332	0.309464	0.0141321	Stat92E	FBgn0016917
clu_2472	5.08e-06	0.000853543	chr3R:20537956:20539221:clu_2472	0.874413	0.0547198	0.148363	0.0936431	Stat92E	FBgn0016917
clu_2474	0.000112595	0.00620351	chr3R:20541553:20550721:clu_2474	-0.194228	0.572554	0.456456	-0.116099	Stat92E	FBgn0016917
clu_2474	0.000112595	0.00620351	chr3R:20542092:20552081:clu_2474	-1.0281	0.0523457	0.0181267	-0.034219	Stat92E	FBgn0016917
clu_2474	0.000112595	0.00620351	chr3R:20541553:20541680:clu_2474	-0.0307301	0.0701506	0.0658596	-0.00429096	Stat92E	FBgn0016917
clu_2474	0.000112595	0.00620351	chr3R:20542092:20550721:clu_2474	0.822354	0.00755467	0.0166454	0.00909069	Stat92E	FBgn0016917
clu_2474	0.000112595	0.00620351	chr3R:20541553:20552081:clu_2474	0.430701	0.297395	0.442913	0.145518	Stat92E	FBgn0016917
clu_7972	0.000570786	0.0178397	chrX:636279:638463:clu_7972	-2.03811	0.0862652	0.00612709	-0.0801381	su(sable)	FBgn0003575
clu_7972	0.000570786	0.0178397	chrX:636279:638333:clu_7972	0.596449	0.845782	0.837244	-0.00853796	su(sable)	FBgn0003575
clu_7972	0.000570786	0.0178397	chrX:636587:638333:clu_7972	1.44166	0.0679528	0.156629	0.088676	su(sable)	FBgn0003575
clu_1940	0.000285935	0.0117216	chr3R:16330956:16337845:clu_1940	-0.553662	0.462405	0.401535	-0.0608702	Sulf1	FBgn0040271
clu_1940	0.000285935	0.0117216	chr3R:16322169:16330920:clu_1940	-1.39219	0.0613016	0.0230145	-0.038287	Sulf1	FBgn0040271
clu_1940	0.000285935	0.0117216	chr3R:16315246:16330920:clu_1940	-0.352018	0.391693	0.416121	0.0244278	Sulf1	FBgn0040271
clu_1940	0.000285935	0.0117216	chr3R:16315246:16321963:clu_1940	-0.088331	0.0817855	0.113101	0.0313158	Sulf1	FBgn0040271
clu_1940	0.000285935	0.0117216	chr3R:16330956:16339311:clu_1940	2.3862	0.00281475	0.0462283	0.0434136	Sulf1	FBgn0040271
clu_10631	0.000557661	0.0177864	chrX:20233443:20234775:clu_10631	-0.43165	0.314422	0.210655	-0.103767	sw	FBgn0003654
clu_10631	0.000557661	0.0177864	chrX:20234390:20234775:clu_10631	-0.0716911	0.134027	0.1287	-0.00532686	sw	FBgn0003654
clu_10631	0.000557661	0.0177864	chrX:20233473:20234328:clu_10631	0.20265	0.0437138	0.0552269	0.0115131	sw	FBgn0003654
clu_10631	0.000557661	0.0177864	chrX:20233443:20234328:clu_10631	0.113648	0.298045	0.344477	0.046432	sw	FBgn0003654
clu_10631	0.000557661	0.0177864	chrX:20234360:20234775:clu_10631	0.187043	0.209791	0.26094	0.0511489	sw	FBgn0003654
clu_2539	0.000763153	0.0214524	chr3R:20798409:20802290:clu_2539	-0.961616	0.294406	0.172689	-0.121717	Syp	FBgn0038826
clu_2539	0.000763153	0.0214524	chr3R:20798409:20799639:clu_2539	-0.965825	0.0236262	0.0138001	-0.00982607	Syp	FBgn0038826
clu_2539	0.000763153	0.0214524	chr3R:20802551:20805950:clu_2539	-0.778342	0.0154643	0.0108954	-0.00456892	Syp	FBgn0038826
clu_2539	0.000763153	0.0214524	chr3R:20798409:20805950:clu_2539	-0.601037	0.0178499	0.0150159	-0.00283404	Syp	FBgn0038826
clu_2539	0.000763153	0.0214524	chr3R:20800300:20802290:clu_2539	0.43363	0.00331437	0.00784631	0.00453194	Syp	FBgn0038826
clu_2539	0.000763153	0.0214524	chr3R:20799681:20802290:clu_2539	0.663593	0.00291214	0.00867657	0.00576443	Syp	FBgn0038826
clu_2539	0.000763153	0.0214524	chr3R:20798409:20800017:clu_2539	2.34842	0.000918271	0.0147508	0.0138326	Syp	FBgn0038826
clu_2539	0.000763153	0.0214524	chr3R:20802551:20805947:clu_2539	-0.388325	0.36731	0.382233	0.014922	Syp	FBgn0038826
clu_2539	0.000763153	0.0214524	chr3R:20799681:20805947:clu_2539	0.439152	0.0234371	0.0557913	0.0323543	Syp	FBgn0038826
clu_2539	0.000763153	0.0214524	chr3R:20798409:20805947:clu_2539	-0.189645	0.250761	0.318302	0.0675413	Syp	FBgn0038826
clu_5983	0.0001413	0.00722242	chr3L:13044565:13044918:clu_5983	-6.98564	1	0.981939	-0.0180613	Syx13	FBgn0036341
clu_5983	0.0001413	0.00722242	chr3L:13044849:13044918:clu_5983	6.98564	1.57e-08	0.0180613	0.0180613	Syx13	FBgn0036341
clu_7090	0.000575056	0.0178397	chr3L:21609649:21609701:clu_7090	-1.25511	0.162591	0.0155304	-0.14706	TfAP-2	FBgn0261953
clu_7090	0.000575056	0.0178397	chr3L:21609649:21609719:clu_7090	1.25511	0.837409	0.98447	0.14706	TfAP-2	FBgn0261953
clu_3582	0.000450945	0.0150538	chr3R:27254728:27255090:clu_3582	-0.447259	0.693293	0.536665	-0.156628	TfIIA-L	FBgn0011289
clu_3582	0.000450945	0.0150538	chr3R:27255024:27255090:clu_3582	0.1498	0.163684	0.230193	0.0665092	TfIIA-L	FBgn0011289
clu_3582	0.000450945	0.0150538	chr3R:27254728:27255016:clu_3582	0.297459	0.143023	0.233142	0.0901187	TfIIA-L	FBgn0011289
clu_11301	0.000830406	0.0228058	chr2L:3481916:3490832:clu_11301	-1.083	0.167087	0.0224796	-0.144608	tim	FBgn0014396
clu_11301	0.000830406	0.0228058	chr2L:3494621:3495480:clu_11301	1.083	0.832913	0.97752	0.144608	tim	FBgn0014396
clu_1774	0.00146952	0.0325828	chr3R:15291525:15295113:clu_1774	-0.0421815	0.134383	0.108289	-0.0260933	Tm1	FBgn0003721
clu_1774	0.00146952	0.0325828	chr3R:15289439:15295113:clu_1774	-0.174973	0.0364476	0.0257182	-0.0107294	Tm1	FBgn0003721
clu_1774	0.00146952	0.0325828	chr3R:15285354:15295113:clu_1774	0.217154	0.82917	0.865992	0.0368227	Tm1	FBgn0003721
clu_1779	1.05e-05	0.00135811	chr3R:15300180:15300747:clu_1779	-0.157311	0.0813886	0.0623787	-0.0190099	Tm1	FBgn0003721
clu_1779	1.05e-05	0.00135811	chr3R:15295544:15300110:clu_1779	-0.153811	0.0597859	0.0459824	-0.0138035	Tm1	FBgn0003721
clu_1779	1.05e-05	0.00135811	chr3R:15296708:15299277:clu_1779	0.106743	0.397914	0.397136	-0.000778074	Tm1	FBgn0003721
clu_1779	1.05e-05	0.00135811	chr3R:15296708:15300110:clu_1779	-0.142276	0.0017924	0.00139456	-0.00039784	Tm1	FBgn0003721
clu_1779	1.05e-05	0.00135811	chr3R:15299347:15300110:clu_1779	0.166391	0.00476908	0.0050523	0.000283223	Tm1	FBgn0003721
clu_1779	1.05e-05	0.00135811	chr3R:15299347:15300747:clu_1779	0.180263	0.45435	0.488056	0.0337061	Tm1	FBgn0003721
clu_1780	6.06e-05	0.00409377	chr3R:15300822:15301624:clu_1780	-0.366975	0.0603022	0.0298827	-0.0304196	Tm1	FBgn0003721
clu_1780	6.06e-05	0.00409377	chr3R:15300822:15301011:clu_1780	0.366975	0.939698	0.970117	0.0304196	Tm1	FBgn0003721
clu_5942	2.88e-05	0.00267846	chr3L:12518254:12518438:clu_5942	-0.296436	0.323905	0.209365	-0.11454	tral	FBgn0041775
clu_5942	2.88e-05	0.00267846	chr3L:12518224:12518438:clu_5942	0.296436	0.676095	0.790635	0.11454	tral	FBgn0041775
clu_16516	0.000686432	0.0202061	chr2R:21084698:21085198:clu_16516	-0.381313	0.326895	0.18469	-0.142205	Treh	FBgn0003748
clu_16516	0.000686432	0.0202061	chr2R:21077139:21085198:clu_16516	0.381313	0.673105	0.81531	0.142205	Treh	FBgn0003748
clu_16518	2e-05	0.00218919	chr2R:21086937:21087781:clu_16518	-0.377008	0.0873772	0.043103	-0.0442743	Treh	FBgn0003748
clu_16518	2e-05	0.00218919	chr2R:21087412:21087781:clu_16518	0.377008	0.912623	0.956897	0.0442743	Treh	FBgn0003748
clu_15071	2.89e-07	0.00015558	chr2R:11672298:11672717:clu_15071	-1.06296	0.400823	0.0739208	-0.326902	Tret1-1	FBgn0050035
clu_15071	2.89e-07	0.00015558	chr2R:11671180:11672717:clu_15071	1.06296	0.599177	0.926079	0.326902	Tret1-1	FBgn0050035
clu_4351	5.3e-05	0.00395824	chr3L:1034065:1034763:clu_4351	3.06273	0.95297	0.935206	-0.017764	trio	FBgn0024277
clu_4351	5.3e-05	0.00395824	chr3L:1034065:1034742:clu_4351	-6.89201	0.0163545	7.62e-07	-0.0163537	trio	FBgn0024277
clu_4351	5.3e-05	0.00395824	chr3L:1034065:1034498:clu_4351	3.82929	0.0306752	0.064793	0.0341178	trio	FBgn0024277
clu_8237	7.26e-05	0.00454783	chrX:2493215:2501627:clu_8237	0.29315	0.18235	0.147392	-0.0349581	trol	FBgn0284408
clu_8237	7.26e-05	0.00454783	chrX:2486242:2486927:clu_8237	0.358917	0.168309	0.14529	-0.0230183	trol	FBgn0284408
clu_8237	7.26e-05	0.00454783	chrX:2494637:2501627:clu_8237	-1.5904	0.0181663	0.00223265	-0.0159336	trol	FBgn0284408
clu_8237	7.26e-05	0.00454783	chrX:2484759:2486927:clu_8237	0.468823	0.399418	0.384849	-0.0145697	trol	FBgn0284408
clu_8237	7.26e-05	0.00454783	chrX:2494637:2496776:clu_8237	-0.164432	0.0234174	0.0119779	-0.0114395	trol	FBgn0284408
clu_8237	7.26e-05	0.00454783	chrX:2499678:2501627:clu_8237	-1.58236	0.0122337	0.00151566	-0.0107181	trol	FBgn0284408
clu_8237	7.26e-05	0.00454783	chrX:2494637:2500563:clu_8237	-0.400021	0.0144764	0.00585042	-0.00862594	trol	FBgn0284408
clu_8237	7.26e-05	0.00454783	chrX:2484759:2501627:clu_8237	-0.6133	0.00551168	0.00179964	-0.00371204	trol	FBgn0284408
clu_8237	7.26e-05	0.00454783	chrX:2501241:2501627:clu_8237	0.578978	0.00551268	0.00593013	0.000417448	trol	FBgn0284408
clu_8237	7.26e-05	0.00454783	chrX:2498631:2501627:clu_8237	0.775055	0.0105844	0.0138523	0.00326793	trol	FBgn0284408
clu_8237	7.26e-05	0.00454783	chrX:2493215:2494404:clu_8237	0.72924	0.0375191	0.0469042	0.0093851	trol	FBgn0284408
clu_8237	7.26e-05	0.00454783	chrX:2484759:2486057:clu_8237	1.14635	0.122502	0.232407	0.109905	trol	FBgn0284408
clu_12250	0.000214893	0.00936689	chr2L:10010557:10010737:clu_12250	-0.238048	0.342317	0.244331	-0.0979866	Trp1	FBgn0011584
clu_12250	0.000214893	0.00936689	chr2L:10009536:10010737:clu_12250	0.238048	0.657683	0.755669	0.0979866	Trp1	FBgn0011584
clu_14185	0.00044227	0.014931	chr2R:7016796:7017013:clu_14185	-2.94057	0.0110852	0.000494742	-0.0105905	Tsp42Ee	FBgn0029506
clu_14185	0.00044227	0.014931	chr2R:7016902:7017013:clu_14185	-0.633692	0.00647696	0.00290316	-0.0035738	Tsp42Ee	FBgn0029506
clu_14185	0.00044227	0.014931	chr2R:7016647:7017013:clu_14185	0.10337	0.00629268	0.00589437	-0.000398308	Tsp42Ee	FBgn0029506
clu_14185	0.00044227	0.014931	chr2R:7016774:7017013:clu_14185	0.172065	0.00312265	0.00313299	1.03e-05	Tsp42Ee	FBgn0029506
clu_14185	0.00044227	0.014931	chr2R:7016644:7017013:clu_14185	0.416507	0.00236411	0.00302874	0.00066464	Tsp42Ee	FBgn0029506
clu_14185	0.00044227	0.014931	chr2R:7016057:7017013:clu_14185	2.70454	0.000437992	0.00553021	0.00509222	Tsp42Ee	FBgn0029506
clu_14185	0.00044227	0.014931	chr2R:7013116:7017013:clu_14185	0.177783	0.97022	0.979016	0.00879537	Tsp42Ee	FBgn0029506
clu_8405	0.000143353	0.00722242	chrX:4120440:4120502:clu_8405	-9.08813	0.0460338	6.16e-10	-0.0460338	tyf	FBgn0026083
clu_8405	0.000143353	0.00722242	chrX:4120424:4120502:clu_8405	9.08813	0.953966	1	0.0460338	tyf	FBgn0026083
clu_10327	0.00288407	0.0494094	chrX:17845360:17845490:clu_10327	-0.674544	0.160114	0.0471346	-0.11298	Ucp4A	FBgn0030872
clu_10327	0.00288407	0.0494094	chrX:17845420:17845490:clu_10327	0.674544	0.839886	0.952865	0.11298	Ucp4A	FBgn0030872
clu_13856	0.000239202	0.0101691	chr2R:3919358:3933011:clu_13856	0.00413812	0.252631	0.173956	-0.0786749	uex	FBgn0262124
clu_13856	0.000239202	0.0101691	chr2R:3901330:3933011:clu_13856	-0.880335	0.0132787	0.0037756	-0.00950307	uex	FBgn0262124
clu_13856	0.000239202	0.0101691	chr2R:3919358:3933157:clu_13856	0.34435	0.173092	0.167488	-0.00560447	uex	FBgn0262124
clu_13856	0.000239202	0.0101691	chr2R:3901330:3918151:clu_13856	0.531847	0.560998	0.65478	0.0937824	uex	FBgn0262124
clu_5536	1.01e-07	8.68e-05	chr3L:9353228:9353738:clu_5536	-0.607685	0.565175	0.343127	-0.222048	UGP	FBgn0035978
clu_5536	1.01e-07	8.68e-05	chr3L:9353518:9353738:clu_5536	0.30274	0.207039	0.312405	0.105366	UGP	FBgn0035978
clu_5536	1.01e-07	8.68e-05	chr3L:9353228:9353513:clu_5536	0.304944	0.227786	0.344468	0.116682	UGP	FBgn0035978
clu_5537	0.000165181	0.00790001	chr3L:9354074:9357583:clu_5537	-0.671648	0.468062	0.186757	-0.281305	UGP	FBgn0035978
clu_5537	0.000165181	0.00790001	chr3L:9354074:9358615:clu_5537	0.671648	0.531938	0.813243	0.281305	UGP	FBgn0035978
clu_13975	0.0020495	0.0405427	chr2R:5519686:5527293:clu_13975	-0.351	0.142393	0.0593062	-0.0830866	Ugt50B3	FBgn0050438
clu_13975	0.0020495	0.0405427	chr2R:5519600:5527293:clu_13975	-1.74691	0.0541963	0.00558916	-0.0486071	Ugt50B3	FBgn0050438
clu_13975	0.0020495	0.0405427	chr2R:5527375:5528756:clu_13975	0.56879	0.193811	0.202512	0.00870074	Ugt50B3	FBgn0050438
clu_13975	0.0020495	0.0405427	chr2R:5539429:5547628:clu_13975	0.546331	0.413255	0.422217	0.00896228	Ugt50B3	FBgn0050438
clu_13975	0.0020495	0.0405427	chr2R:5528813:5539246:clu_13975	0.982786	0.196345	0.310375	0.114031	Ugt50B3	FBgn0050438
clu_3633	0.000941693	0.0250403	chr3R:27662497:27663187:clu_3633	-6.55866	1	0.985057	-0.0149435	unc80	FBgn0039536
clu_3633	0.000941693	0.0250403	chr3R:27662973:27663187:clu_3633	6.55866	3.05e-08	0.0149435	0.0149435	unc80	FBgn0039536
clu_3634	0.000108493	0.0061653	chr3R:27663441:27664416:clu_3634	-0.611515	0.0279529	0.0113584	-0.0165946	unc80	FBgn0039536
clu_3634	0.000108493	0.0061653	chr3R:27664123:27664416:clu_3634	0.29684	0.476032	0.479753	0.00372128	unc80	FBgn0039536
clu_3634	0.000108493	0.0061653	chr3R:27663441:27664097:clu_3634	0.314675	0.496015	0.508888	0.0128733	unc80	FBgn0039536
clu_5371	0.00211112	0.0408637	chr3L:8441718:8442333:clu_5371	-1.57716	0.974594	0.620746	-0.353848	Unr	FBgn0263352
clu_5371	0.00211112	0.0408637	chr3L:8441718:8442207:clu_5371	1.57716	0.0254059	0.379254	0.353848	Unr	FBgn0263352
clu_9607	1.84e-06	0.00043782	chrX:13599457:13600070:clu_9607	-0.063917	0.254022	0.236454	-0.0175684	up	FBgn0004169
clu_9607	1.84e-06	0.00043782	chrX:13596748:13598174:clu_9607	-0.125505	0.0618488	0.0541326	-0.00771624	up	FBgn0004169
clu_9607	1.84e-06	0.00043782	chrX:13597404:13599416:clu_9607	-0.114661	0.0607342	0.0537366	-0.00699759	up	FBgn0004169
clu_9607	1.84e-06	0.00043782	chrX:13596748:13599416:clu_9607	-0.24036	0.0189468	0.0147837	-0.00416313	up	FBgn0004169
clu_9607	1.84e-06	0.00043782	chrX:13596748:13600070:clu_9607	-0.260567	0.00645272	0.00493416	-0.00151855	up	FBgn0004169
clu_9607	1.84e-06	0.00043782	chrX:13597404:13599412:clu_9607	0.430148	0.0019475	0.00297113	0.00102363	up	FBgn0004169
clu_9607	1.84e-06	0.00043782	chrX:13598176:13599416:clu_9607	0.0332988	0.207176	0.212537	0.00536093	up	FBgn0004169
clu_9607	1.84e-06	0.00043782	chrX:13599460:13600070:clu_9607	0.188464	0.0410199	0.0491447	0.00812482	up	FBgn0004169
clu_9607	1.84e-06	0.00043782	chrX:13596748:13597381:clu_9607	0.0550293	0.20441	0.214307	0.00989611	up	FBgn0004169
clu_9607	1.84e-06	0.00043782	chrX:13597404:13598174:clu_9607	0.0980699	0.143441	0.157	0.0135584	up	FBgn0004169
clu_12876	0.00100534	0.0260834	chr2L:15256697:15256753:clu_12876	-1.48248	0.119265	0.0069339	-0.112331	Uxt	FBgn0259982
clu_12876	0.00100534	0.0260834	chr2L:15256697:15256749:clu_12876	1.48248	0.880735	0.993066	0.112331	Uxt	FBgn0259982
clu_3776	0.000170996	0.00812174	chr3R:29137286:29137352:clu_3776	-6.09609	1	0.997762	-0.00223793	Vha100-1	FBgn0028671
clu_3776	0.000170996	0.00812174	chr3R:29137290:29137352:clu_3776	6.09609	1.14e-08	0.00223795	0.00223793	Vha100-1	FBgn0028671
clu_12603	3.61e-05	0.00311471	chr2L:12404177:12407185:clu_12603	0.717725	0.473237	0.341357	-0.13188	vir-1	FBgn0043841
clu_12603	3.61e-05	0.00311471	chr2L:12404130:12407185:clu_12603	-5.46636	0.0231378	3.44e-05	-0.0231034	vir-1	FBgn0043841
clu_12603	3.61e-05	0.00311471	chr2L:12404177:12407209:clu_12603	0.472822	0.0289761	0.016361	-0.0126151	vir-1	FBgn0043841
clu_12603	3.61e-05	0.00311471	chr2L:12404119:12404436:clu_12603	1.31997	0.0407343	0.053659	0.0129247	vir-1	FBgn0043841
clu_12603	3.61e-05	0.00311471	chr2L:12404177:12404436:clu_12603	1.71305	0.0811993	0.15847	0.0772709	vir-1	FBgn0043841
clu_12603	3.61e-05	0.00311471	chr2L:12404130:12404436:clu_12603	1.24279	0.352716	0.430119	0.0774029	vir-1	FBgn0043841
clu_16660	0.00271435	0.047446	chr2R:22110360:22110546:clu_16660	-0.497075	0.356943	0.211167	-0.145777	Vrp1	FBgn0243516
clu_16660	0.00271435	0.047446	chr2R:22110938:22111328:clu_16660	-0.0706124	0.388479	0.35205	-0.0364294	Vrp1	FBgn0243516
clu_16660	0.00271435	0.047446	chr2R:22110360:22111328:clu_16660	0.567687	0.254577	0.436784	0.182206	Vrp1	FBgn0243516
clu_3618	0.000559055	0.0177864	chr3R:27568591:27582002:clu_3618	-0.552179	0.145241	0.101793	-0.0434484	wdb	FBgn0027492
clu_3618	0.000559055	0.0177864	chr3R:27580325:27581073:clu_3618	-1.1846	0.0662135	0.0246556	-0.0415579	wdb	FBgn0027492
clu_3618	0.000559055	0.0177864	chr3R:27580325:27582002:clu_3618	-0.521689	0.143969	0.104025	-0.039944	wdb	FBgn0027492
clu_3618	0.000559055	0.0177864	chr3R:27580325:27581010:clu_3618	-0.420552	0.0662029	0.052926	-0.0132769	wdb	FBgn0027492
clu_3618	0.000559055	0.0177864	chr3R:27568591:27581073:clu_3618	-1.17405	0.00617039	0.00232201	-0.00384837	wdb	FBgn0027492
clu_3618	0.000559055	0.0177864	chr3R:27568591:27581589:clu_3618	-0.273942	0.0222612	0.0206069	-0.00165432	wdb	FBgn0027492
clu_3618	0.000559055	0.0177864	chr3R:27568591:27581144:clu_3618	-0.330793	0.0104031	0.00909778	-0.00130529	wdb	FBgn0027492
clu_3618	0.000559055	0.0177864	chr3R:27580325:27581080:clu_3618	0.105956	0.0120668	0.0163322	0.00426536	wdb	FBgn0027492
clu_3618	0.000559055	0.0177864	chr3R:27580325:27580677:clu_3618	1.93544	0.00126611	0.0106772	0.00941108	wdb	FBgn0027492
clu_3618	0.000559055	0.0177864	chr3R:27580784:27581144:clu_3618	2.31666	0.0014351	0.0177187	0.0162836	wdb	FBgn0027492
clu_3618	0.000559055	0.0177864	chr3R:27580325:27581144:clu_3618	0.110156	0.0492381	0.0669232	0.0176851	wdb	FBgn0027492
clu_3618	0.000559055	0.0177864	chr3R:27568591:27580157:clu_3618	-0.0104074	0.475533	0.572923	0.0973899	wdb	FBgn0027492
clu_11092	7.59e-05	0.00466675	chr2L:1941393:1941582:clu_11092	-0.872273	0.166564	0.116192	-0.0503716	Wdr62	FBgn0031374
clu_11092	7.59e-05	0.00466675	chr2L:1938619:1938865:clu_11092	-0.858326	0.0744003	0.0526294	-0.0217709	Wdr62	FBgn0031374
clu_11092	7.59e-05	0.00466675	chr2L:1938619:1941755:clu_11092	2.06357	0.000630633	0.00828694	0.00765631	Wdr62	FBgn0031374
clu_11092	7.59e-05	0.00466675	chr2L:1938619:1938888:clu_11092	0.561435	0.00724474	0.0211968	0.0139521	Wdr62	FBgn0031374
clu_11092	7.59e-05	0.00466675	chr2L:1938619:1941582:clu_11092	-0.44787	0.27944	0.297989	0.0185497	Wdr62	FBgn0031374
clu_11092	7.59e-05	0.00466675	chr2L:1941677:1941755:clu_11092	-0.446537	0.471721	0.503705	0.0319843	Wdr62	FBgn0031374
clu_2148	0.00268446	0.0471629	chr3R:18177048:18177903:clu_2148	-0.280705	0.286521	0.186373	-0.100148	wrd	FBgn0042693
clu_2148	0.00268446	0.0471629	chr3R:18177048:18178606:clu_2148	0.280705	0.713479	0.813627	0.100148	wrd	FBgn0042693
clu_5418	0.00102405	0.0262179	chr3L:8635081:8635681:clu_5418	3.93e-05	0.312706	0.295201	-0.0175049	Zasp66	FBgn0035917
clu_5418	0.00102405	0.0262179	chr3L:8635081:8637439:clu_5418	-0.400312	0.0238399	0.0150805	-0.0087594	Zasp66	FBgn0035917
clu_5418	0.00102405	0.0262179	chr3L:8635752:8637439:clu_5418	0.057453	0.320289	0.320227	-6.17e-05	Zasp66	FBgn0035917
clu_5418	0.00102405	0.0262179	chr3L:8635752:8638157:clu_5418	0.118667	0.0075742	0.00805078	0.000476583	Zasp66	FBgn0035917
clu_5418	0.00102405	0.0262179	chr3L:8635081:8638157:clu_5418	0.0834049	0.0533436	0.0547356	0.00139194	Zasp66	FBgn0035917
clu_5418	0.00102405	0.0262179	chr3L:8637598:8638157:clu_5418	0.140748	0.282247	0.306705	0.0244575	Zasp66	FBgn0035917
clu_17174	8.95e-05	0.00536096	chr2R:24997301:24998278:clu_17174	-0.703185	0.298424	0.139487	-0.158938	zip	FBgn0265434
clu_17174	8.95e-05	0.00536096	chr2R:24998301:25000039:clu_17174	0.0193009	0.401968	0.386956	-0.0150117	zip	FBgn0265434
clu_17174	8.95e-05	0.00536096	chr2R:24997301:25000039:clu_17174	-0.431016	0.0197605	0.0121255	-0.00763506	zip	FBgn0265434
clu_17174	8.95e-05	0.00536096	chr2R:24997936:24998278:clu_17174	0.554494	0.140048	0.230238	0.0901907	zip	FBgn0265434
clu_17174	8.95e-05	0.00536096	chr2R:24997301:24997913:clu_17174	0.560406	0.139799	0.231193	0.0913937	zip	FBgn0265434
clu_11857	0.000495183	0.0163958	chr2L:7480323:7480561:clu_11857	-1.32376	0.452254	0.24395	-0.208305	Ziz	FBgn0260486
clu_11857	0.000495183	0.0163958	chr2L:7473199:7473420:clu_11857	-0.340611	0.0605896	0.0873555	0.0267659	Ziz	FBgn0260486
clu_11857	0.000495183	0.0163958	chr2L:7480326:7480561:clu_11857	-0.575868	0.404503	0.460939	0.0564357	Ziz	FBgn0260486
clu_11857	0.000495183	0.0163958	chr2L:7473199:7473657:clu_11857	-0.127046	0.0796171	0.142118	0.0625008	Ziz	FBgn0260486
clu_11857	0.000495183	0.0163958	chr2L:7473199:7473771:clu_11857	2.36728	0.00303557	0.0656378	0.0626023	Ziz	FBgn0260486
