# Supplementary material for: RNA-binding protein syncrip regulates starvation-induced hyperactivity in adult Drosophila
Source: PLoS Genet. 2021 Feb 22;17(2):e1009396. doi: 10.1371/journal.pgen.1009396 (PMC7932510; doi:10.1371/journal.pgen.1009396)
Supplement: S8 Table — (XLSX) [file pgen.1009396.s016.xlsx]

## Sheet: Sheet1
Term	P.value	Adjusted.P.value	Genes	Category
energy reserve metabolic process (GO:0006112)	0.000110193	0.00414691	ACC;GlyS;UGP	Biological Process
muscle contraction (GO:0006936)	1.40069e-07	8.84536e-05	zip;bt;Tm1;RyR;up;Ca-alpha1D	Biological Process
cellular glucan metabolic process (GO:0006073)	0.000110193	0.00414691	ACC;GlyS;UGP	Biological Process
glycogen metabolic process (GO:0005977)	1.96835e-05	0.00174162	ACC;CG9485;GlyS;UGP	Biological Process
positive regulation of mitotic nuclear division (GO:0045840)	0.00030038	0.00743882	bru1;Moe;Dhc64C	Biological Process
actomyosin structure organization (GO:0031032)	3.26113e-07	0.000132961	zip;bru1;bt;cora;Zasp66;Bsg;Tm1;sls;up	Biological Process
regulation of tube diameter, open tracheal system (GO:0035158)	4.50931e-05	0.00223078	nrv2;Atpalpha;kkv;Fas2	Biological Process
transepithelial transport (GO:0070633)	0.00459492	0.0443007	Ca-alpha1D;ClC-a	Biological Process
triglyceride metabolic process (GO:0006641)	2.25048e-05	0.00174162	ACC;crc;CG17646;Lpin;Gk2	Biological Process
protein localization to kinetochore (GO:0034501)	0.00030038	0.00743882	sw;Dhc64C;DCTN1-p150	Biological Process
protein localization to chromosome, centromeric region (GO:0071459)	0.00030038	0.00743882	sw;Dhc64C;DCTN1-p150	Biological Process
apical junction assembly (GO:0043297)	1.22537e-05	0.0011905	sdt;nrv2;crok;cora;Atpalpha;btsz;kst	Biological Process
second mitotic wave involved in compound eye morphogenesis (GO:0016330)	0.000626678	0.0116396	kay;cno;DCTN1-p150	Biological Process
acylglycerol metabolic process (GO:0006639)	0.000850248	0.0137675	crc;CG17646;Gk2	Biological Process
synaptic vesicle localization (GO:0097479)	4.67262e-05	0.00223078	Snap25;sesB;wrd;Miro;DCTN1-p150	Biological Process
regulation of RNA metabolic process (GO:0051252)	4.67262e-05	0.00223078	Hrb98DE;Rbp6;msi;fus;Hrb27C	Biological Process
regulation of tube diameter (GO:0035296)	0.000156625	0.00507225	nrv2;Atpalpha;kkv;Fas2	Biological Process
regulation of myotube differentiation (GO:0010830)	0.000626678	0.0116396	zip;Pax;Rho1	Biological Process
regulation of syncytium formation by plasma membrane fusion (GO:0060142)	0.000626678	0.0116396	zip;Pax;Rho1	Biological Process
establishment of synaptic vesicle localization (GO:0097480)	0.000255962	0.00676671	Snap25;sesB;Miro;DCTN1-p150	Biological Process
regulation of myoblast fusion (GO:1901739)	0.000850248	0.0137675	zip;Pax;Rho1	Biological Process
striated muscle cell development (GO:0055002)	0.000105683	0.00414691	zip;Mef2;htl;Zasp66;up	Biological Process
glutamate metabolic process (GO:0006536)	0.000626678	0.0116396	CG9674;Gdh;GLS	Biological Process
circadian sleep/wake cycle (GO:0042745)	0.00459492	0.0443007	ITP;Pdfr	Biological Process
regulation of tube length, open tracheal system (GO:0035159)	3.96434e-05	0.00223078	zip;nrv2;Atpalpha;kkv;Fas2;Rho1	Biological Process
response to sucrose (GO:0009744)	0.000255962	0.00676671	ACC;PyK;Pfk;GlyS	Biological Process
axonal transport of mitochondrion (GO:0019896)	0.00111863	0.0162395	Dhc64C;Miro;DCTN1-p150	Biological Process
lumen formation, open tracheal system (GO:0035149)	8.73905e-05	0.00394194	Moe;kkv;btsz;Rho1;shot	Biological Process
receptor-mediated endocytosis (GO:0006898)	0.000255962	0.00676671	lqf;Eps-15;LpR1;CG8176	Biological Process
response to disaccharide (GO:0034285)	0.000201928	0.00593106	ACC;PyK;Pfk;GlyS	Biological Process
regulation of tube size, open tracheal system (GO:0035151)	1.70207e-06	0.000358285	zip;nrv2;crok;cora;Atpalpha;kkv;Fas2;Rho1	Biological Process
synaptic vesicle transport (GO:0048489)	0.000393937	0.00905804	Snap25;sesB;Miro;DCTN1-p150	Biological Process
positive regulation of smoothened signaling pathway (GO:0045880)	0.000201928	0.00593106	shf;wdb;apolpp;Sulf1	Biological Process
regulation of translation (GO:0006417)	1.2082e-06	0.000305191	Rbfox1;Hrb98DE;tyf;bru1;msi;Hrb27C;Unr;CG13124;Rack1;Syp;bol	Biological Process
neuron projection extension (GO:1990138)	0.000209708	0.00601958	spri;trio;Ank2;DCTN1-p150;Mbs	Biological Process
mitochondrion transport along microtubule (GO:0047497)	0.00143496	0.0192803	didum;Miro;DCTN1-p150	Biological Process
establishment or maintenance of epithelial cell apical/basal polarity (GO:0045197)	3.35395e-05	0.00201716	sdt;Moe;Dhc64C;trol;DCTN1-p150;Rho1	Biological Process
myofibril assembly (GO:0030239)	1.22537e-05	0.0011905	zip;bru1;bt;Zasp66;Bsg;sls;up	Biological Process
sarcomere organization (GO:0045214)	2.82133e-05	0.00197964	zip;bru1;bt;Bsg;sls;up	Biological Process
vesicle-mediated transport in synapse (GO:0099003)	3.32406e-05	0.00201716	lqf;Snap25;Eps-15;sesB;fwe;Miro;DCTN1-p150	Biological Process
photoreceptor cell development (GO:0042461)	0.000150948	0.00501704	sdt;Moe;oc;Bsg;msn	Biological Process
skeletal muscle organ development (GO:0060538)	0.000850248	0.0137675	Mef2;kuz;sls	Biological Process
axonogenesis (GO:0007409)	5.76494e-08	7.28112e-05	spri;sas;msn;lola;Ank2;sick;DCTN1-p150;shot;caps;kuz;Sema2a;trio;Hrb27C;Fas1;sm;beta-Spec;Rho1;Mbs	Biological Process
glutamate biosynthetic process (GO:0006537)	0.00459492	0.0443007	CG9674;GLS	Biological Process
purine-containing compound biosynthetic process (GO:0072522)	0.00459492	0.0443007	CG6767;CG2246	Biological Process
mitochondrion localization (GO:0051646)	0.00143496	0.0192803	Dhc64C;Bsg;Miro	Biological Process
regulation of vesicle targeting, to, from or within Golgi (GO:0048209)	0.00459492	0.0443007	Sec16;Sar1	Biological Process
photoreceptor cell differentiation (GO:0046530)	0.000816405	0.0137675	sdt;oc;sw;DCTN1-p150	Biological Process
regulation of organelle organization (GO:0033043)	0.000393937	0.00905804	Sec16;Sar1;Miro;Rho1	Biological Process
regulation of tube size (GO:0035150)	0.000816405	0.0137675	nrv2;crok;cora;Rho1	Biological Process
coenzyme biosynthetic process (GO:0009108)	0.000816405	0.0137675	fbl;Pu;Sam-S;Mocs1	Biological Process
initiation of dorsal closure (GO:0007392)	0.00180214	0.022761	zip;cno;Rho1	Biological Process
cell-cell junction assembly (GO:0007043)	3.32406e-05	0.00201716	sdt;nrv2;crok;cora;Atpalpha;btsz;kst	Biological Process
myotube differentiation (GO:0014902)	0.000185115	0.00570246	Mef2;PyK;Pfk;Vrp1;siz;sls	Biological Process
regulation of oskar mRNA translation (GO:0046011)	0.00269972	0.0319502	bru1;Hrb27C;Syp	Biological Process
skeletal muscle tissue development (GO:0007519)	0.00143496	0.0192803	Mef2;kuz;sls	Biological Process
axon guidance (GO:0007411)	4.21095e-07	0.000132961	Moe;Mp;sas;msn;lola;beat-Vc;trol;caps;kuz;Sema2a;trio;Hrb27C;Fas1;sm;beta-Spec;Fas2;Sulf1;Rho1	Biological Process
positive regulation of translation (GO:0045727)	0.000432333	0.00957958	Hrb98DE;tyf;RpS9;Hrb27C;bol	Biological Process
regulation of nucleobase-containing compound metabolic process (GO:0019219)	0.000119151	0.00429963	Hrb98DE;Rbp6;msi;Hrb27C	Biological Process
plasma membrane organization (GO:0007009)	0.000958266	0.0153201	Sec8;CG8176;beta-Spec;kst	Biological Process
homophilic cell adhesion via plasma membrane adhesion molecules (GO:0007156)	0.00148669	0.0193577	Fas1;Fas2;kug;caps	Biological Process
carbohydrate derivative biosynthetic process (GO:1901137)	0.00323496	0.0361571	alpha4GT1;C1GalTA;Gk2	Biological Process
positive regulation of macromolecule biosynthetic process (GO:0010557)	0.00111661	0.0162395	Hrb98DE;tyf;Hrb27C;Rack1	Biological Process
axon extension (GO:0048675)	0.000432333	0.00957958	spri;trio;Ank2;DCTN1-p150;Mbs	Biological Process
myoblast fusion (GO:0007520)	0.000185115	0.00570246	Mef2;PyK;Pfk;Vrp1;siz;sls	Biological Process
regulation of plasma membrane bounded cell projection assembly (GO:0120032)	0.00383076	0.0403187	C1GalTA;Tm1;Rho1	Biological Process
striated muscle contraction (GO:0006941)	0.00459492	0.0443007	bt;up	Biological Process
adult chitin-containing cuticle pigmentation (GO:0048085)	0.00111661	0.0162395	kay;Glut1;kkv;ple	Biological Process
axon choice point recognition (GO:0016198)	0.00148669	0.0193577	lola;beta-Spec;Galphaq;shot	Biological Process
photoreceptor cell morphogenesis (GO:0008594)	0.00448909	0.0443007	oc;Bsg;msn	Biological Process
border follicle cell migration (GO:0007298)	1.17369e-05	0.0011905	zip;Sec8;mim;kuz;spri;Diap1;kay;Dhc64C;Hrb27C;Stat92E;Rho1	Biological Process
striated muscle tissue development (GO:0014706)	0.00269972	0.0319502	Mef2;kuz;sls	Biological Process
establishment of planar polarity (GO:0001736)	4.29167e-05	0.00223078	zip;kay;btsz;msn;chas;kug;Rho1	Biological Process
cytoplasmic translation (GO:0002181)	2.30008e-05	0.00174162	RpS23;eIF4B;RpS9;RpS11;RpL3;RpL27A;RpLP0;RpL22;RpL8;RpL10Ab	Biological Process
visceral muscle development (GO:0007522)	0.00269972	0.0319502	htl;Vrp1;sls	Biological Process
Rho protein signal transduction (GO:0007266)	0.00111661	0.0162395	aru;Miro;RhoBTB;Rho1	Biological Process
actin cytoskeleton reorganization (GO:0031532)	0.000816405	0.0137675	Pkn;trio;RhoBTB;Rho1	Biological Process
muscle organ development (GO:0007517)	0.000111635	0.00414691	Mef2;htl;Vrp1;sls;up;Dys	Biological Process
myosin filament assembly (GO:0031034)	0.00459492	0.0443007	zip;bt	Biological Process
deactivation of rhodopsin mediated signaling (GO:0016059)	0.00383076	0.0403187	Camta;rdgC;Galphaq	Biological Process
regulation of hydrolase activity (GO:0051336)	0.000361614	0.00878305	RhoGAP18B;Pu;Pax;CG4041;drongo;ArfGAP1	Biological Process
morphogenesis of embryonic epithelium (GO:0016331)	6.61371e-06	0.000928124	zip;kay;Pkn;cno;cora;kkv;btsz;msn;Rho1;shot;Mbs	Biological Process
positive regulation of signal transduction (GO:0009967)	0.000133768	0.00456618	alpha4GT1;lqf;shf;Mp;wdb;apolpp;Lpin;trol;Sulf1	Biological Process
cellular metal ion homeostasis (GO:0006875)	0.00219009	0.0271184	nrv2;Atpalpha;up;PMCA	Biological Process
negative regulation of cellular amide metabolic process (GO:0034249)	0.00122804	0.0172335	Rbfox1;bru1;msi;Spn42Da;Unr	Biological Process
photoreceptor cell axon guidance (GO:0072499)	0.00148669	0.0193577	Moe;beta-Spec;Fas2;caps	Biological Process
axon midline choice point recognition (GO:0016199)	0.00111661	0.0162395	lola;beta-Spec;Galphaq;shot	Biological Process
oogenesis (GO:0048477)	8.96242e-06	0.00113195	cact;bru1;msn;Rack1;Rbfox1;Hrb98DE;shrb;kuz;fbl;sesB;Dhc64C;Tm1;Stat92E;kug;Mbs	Biological Process
eye morphogenesis (GO:0048592)	0.00105243	0.01621	Hrb98DE;oc;sw;siz;bi;Fas2;DCTN1-p150;Rho1	Biological Process
regulation of filopodium assembly (GO:0051489)	0.00276915	0.0319502	C1GalTA;kug;Rho1;shot	Biological Process
regulation of axonogenesis (GO:0050770)	0.00170041	0.0216931	kuz;trio;Rho1;shot	Biological Process
cortical actin cytoskeleton organization (GO:0030866)	0.00246797	0.0302626	Moe;Vrp1;btsz;Rho1	Biological Process
neuron projection morphogenesis (GO:0048812)	2.34423e-05	0.00174162	kay;msn;lola;sick;shot;shrb;oc;Dhc64C;cnc;Tm1;beta-Spec;Rho1;Mbs	Biological Process
female gamete generation (GO:0007292)	5.67846e-06	0.000928124	cact;bru1;msn;Rack1;Rbfox1;Hrb98DE;kuz;fbl;sesB;Dhc64C;Tm1;Stat92E;kug;Pdk1;Mbs	Biological Process
inorganic anion transmembrane transport (GO:0098661)	0.00422522	0.0441029	Dic1;CG6125;ClC-a;CG12344	Biological Process
positive regulation of cellular biosynthetic process (GO:0031328)	0.00276915	0.0319502	Hrb98DE;tyf;Hrb27C;Rack1	Biological Process
motor neuron axon guidance (GO:0008045)	0.000394451	0.00905804	Mp;Fas2;beat-Vc;trol;Sulf1;Rho1;caps	Biological Process
cell morphogenesis involved in neuron differentiation (GO:0048667)	6.60466e-06	0.000928124	kay;msn;lola;sick;shot;shrb;Dhc64C;Bsg;cnc;Tm1;beta-Spec;Fas2;Rho1	Biological Process
melanotic encapsulation of foreign target (GO:0035011)	0.00219009	0.0271184	Dhc64C;Flo2;RhoBTB;DCTN1-p150	Biological Process
instar larval development (GO:0002168)	0.000538253	0.0108025	sas;Eip63E;Pu;btsz;Sar1;caps	Biological Process
purine ribonucleotide biosynthetic process (GO:0009152)	0.00276915	0.0319502	fbl;AdenoK;Adk2;Papss	Biological Process
septate junction assembly (GO:0019991)	0.0034451	0.0381681	nrv2;crok;cora;Atpalpha	Biological Process
regulation of Ras protein signal transduction (GO:0046578)	0.000257167	0.00676671	spri;aru;msn;Ziz;ArfGAP1;MESK2;NFAT	Biological Process
embryonic development via the syncytial blastoderm (GO:0001700)	4.76888e-05	0.00223078	zip;kay;Pkn;oc;cno;cora;Eip63E;Atpalpha;msn;Rho1;shot;Mbs	Biological Process
wound healing (GO:0042060)	0.000775616	0.0137675	zip;kay;aralar1;kst;Rho1;shot	Biological Process
endocytosis (GO:0006897)	0.000107438	0.00414691	lqf;spri;Eps-15;Vrp1;LpR1;Galphaq;RhoBTB;kst;Rho1	Biological Process
morphogenesis of an epithelium (GO:0002009)	0.00117758	0.016901	zip;sdt;Moe;cno;Eip63E;btsz	Biological Process
dorsal closure (GO:0007391)	0.000133768	0.00456618	zip;kay;Pkn;cno;cora;msn;Rho1;shot;Mbs	Biological Process
vesicle-mediated transport (GO:0016192)	9.5097e-05	0.00414164	Sec8;lqf;spri;Rab26;RhoBTB;kst;Snap25;fwe;Vrp1;btsz;Galphaq;Rho1;Snx6;Syx13	Biological Process
melanization defense response (GO:0035006)	0.000996269	0.0157286	Dhc64C;Flo2;RhoBTB;DCTN1-p150;Rho1	Biological Process
actin filament organization (GO:0007015)	0.000501514	0.0107358	bt;btsz;Tm1;up;sick;RhoBTB;Rho1	Biological Process
vesicle organization (GO:0016050)	0.0016473	0.02123	Snap25;btsz;AP-1gamma;Sar1;Syx13	Biological Process
cortical cytoskeleton organization (GO:0030865)	0.00465655	0.0445547	Moe;btsz;Rho1;shot	Biological Process
compound eye morphogenesis (GO:0001745)	0.000606061	0.0116396	Hrb98DE;kay;oc;cno;siz;bi;sdk;DCTN1-p150;Rho1	Biological Process
somatic muscle development (GO:0007525)	0.000842069	0.0137675	htl;PyK;Pfk;cora;lola;Stat92E;sls	Biological Process
embryo development ending in birth or egg hatching (GO:0009792)	0.00353313	0.038803	kay;oc;cora;Eip63E;Atpalpha	Biological Process
wing disc development (GO:0035220)	0.000538843	0.0108025	kay;Pkn;Pax;bi;ple;Rack1;Ndfip;CG2767	Biological Process
regulation of mRNA splicing, via spliceosome (GO:0048024)	0.00143088	0.0192803	CG7879;Rbfox1;Hrb98DE;bru1;ps;Hrb27C;CG17454	Biological Process
chemical synaptic transmission (GO:0007268)	0.000478233	0.0104139	Sec8;Snap25;sesB;Atpalpha;Shal;wrd;nAChRalpha7;beta-Spec;CG12344;Dys	Biological Process
translation (GO:0006412)	0.000798352	0.0137675	RpS23;eIF4B;RpS9;RpS11;RpL3;RpL27A;mRpL23;RpLP0;RpL22;RpL8;RpL10Ab;eEF1delta	Biological Process
negative regulation of translation (GO:0017148)	0.00473661	0.04498	Rbfox1;bru1;msi;Hrb27C;Unr	Biological Process
nervous system development (GO:0007399)	0.000533545	0.0108025	htl;cact;siz;sick;caps;Rbfox1;d4;kuz;trio;oc;Stat92E;beta-Spec;Rho1	Biological Process
dendrite morphogenesis (GO:0048813)	0.0010261	0.0159996	shrb;Sema2a;kay;Dhc64C;cnc;Tm1;lola;Rho1;shot	Biological Process
positive regulation of developmental growth (GO:0048639)	0.00278268	0.0319502	Sec8;trio;btsz;Ank2;shot;Pdk1	Biological Process
positive regulation of gene expression (GO:0010628)	0.00119453	0.0169515	Rbfox1;Hrb98DE;tyf;Camta;oc;DOR;Hrb27C;lola;Hcf;lig;drm	Biological Process
positive regulation of transcription, DNA-templated (GO:0045893)	0.000535128	0.0108025	Mef2;Camta;kay;DOR;lola;Hcf;lig;Lpin;TfIIA-L;NFAT;Rbfox1;d4;oc;crc;TfAP-2;cnc;drm	Biological Process
regulation of synaptic growth at neuromuscular junction (GO:0008582)	0.00371368	0.0400887	Sec8;trio;Eps-15;beta-Spec;Ank2;Syp;Fas2	Biological Process
Ras protein signal transduction (GO:0007265)	0.00426934	0.0441982	cno;aru;Rab26;Miro;RhoBTB;Rho1	Biological Process
establishment or maintenance of actin cytoskeleton polarity (GO:0030950)	0.00459492	0.0443007	kug;Rho1	Biological Process
cellular protein localization (GO:0034613)	0.00290248	0.0330255	didum;Dhc64C;Rab26;CG4041;Sar1;kug;DCTN1-p150;Rho1;Syx13	Biological Process
anterograde trans-synaptic signaling (GO:0098916)	0.00534538	0.0496413	Sec8;sesB;Atpalpha;Shal;nAChRalpha7;CG12344	Biological Process
regulation of alternative mRNA splicing, via spliceosome (GO:0000381)	0.00505958	0.0476884	CG7879;Rbfox1;Hrb98DE;bru1;ps;CG17454	Biological Process
negative regulation of programmed cell death (GO:0043069)	0.00534538	0.0496413	alpha4GT1;htl;Diap1;wrd;CG41520;Pdk1	Biological Process
mesoderm development (GO:0007498)	0.00379578	0.0403187	Mef2;htl;bt;Zasp66;sls;up	Biological Process
compound eye development (GO:0048749)	0.00316809	0.0357258	Hrb98DE;kay;oc;cno;siz;bi;AP-1gamma;Vha100-1;Stat92E;Rho1	Biological Process
positive regulation of transcription from RNA polymerase II promoter (GO:0045944)	0.00363459	0.0395732	Mef2;Camta;kay;DOR;Lpin;TfIIA-L;NFAT;d4;oc;crc;TfAP-2;cnc;drm	Biological Process
cytosol (GO:0005829)	2.57478e-18	4.06815e-16	RpS23;RpS9;ps;PyK;Cpr;l(1)G0196;Eip63E;Pax;Gdh;CG9331;CG6084;Oda;NFAT;Npl4;Sema2a;CG5001;PRAS40;Galk;CG13124;rdgC;Fas2;Pdk1;tral;zip;AMPdeam;eIF4B;Moe;Flo2;Rtnl1;wrd;Adgf-A2;Jafrac1;Argk;Rack1;Lpin;CaMKI;Pkn;AdenoK;wdb;Nc73EF;fbp;galectin;Tm1;Sam-S;Stat92E;CG2767;UGP	Cellular Component
fusome (GO:0045169)	2.00702e-06	0.000158555	shrb;Tsp42Ee;Dhc64C;Rtnl1;beta-Spec;shot;tral	Cellular Component
striated muscle thin filament (GO:0005865)	0.00459492	0.0290399	bt;up	Cellular Component
transferase complex, transferring phosphorus-containing groups (GO:0061695)	0.00030038	0.003955	CG6767;CG2246;Pfk	Cellular Component
cell projection cytoplasm (GO:0032838)	0.00635678	0.0386297	Dhc64C;DCTN1-p150	Cellular Component
cortical actin cytoskeleton (GO:0030864)	0.000201928	0.00319047	Vrp1;Tm1;beta-Spec;kst	Cellular Component
cytosolic ribosome (GO:0022626)	3.42273e-05	0.000772558	RpS23;RpS9;RpS11;RpL3;RpL27A;RpLP0;RpL22;Rack1;RpL8;RpL10Ab	Cellular Component
cytosolic part (GO:0044445)	2.31471e-05	0.000731448	RpS23;RpS9;RpS11;RpL3;Pfk;RpL27A;RpLP0;RpL22;Rack1;RpL8;RpL10Ab	Cellular Component
germ plasm (GO:0060293)	0.000798656	0.00742281	bru1;PyK;Hrb27C;Tm1;tral	Cellular Component
cytoskeleton (GO:0005856)	2.06301e-05	0.000731448	zip;Moe;cora;CG8176;ClC-a;RhoBTB;shot;Dys	Cellular Component
muscle tendon junction (GO:0005927)	0.00222289	0.0175608	Pax;chas;shot	Cellular Component
nucleus (GO:0005634)	5.72141e-06	0.000301328	Camta;bru1;msi;ps;fus;lola;CG9331;lig;Oda;TfIIA-L;Npl4;Rbfox1;Hrb98DE;fal;CG6656;CG4078;tim;dati;mtd;CG31140;DOR;Ibf1;Atpalpha;Hcf;Rack1;Syp;CG7879;Rbp6;wdb;TfAP-2;Adk1;CG17454;CG34376;CG31388;bol;Eip63E;bi;NFAT;d4;Spt20;oc;crc;cnc;rdgC;Mef2;su(sable);kay;Moe;dUTPase;wrd;Lpin;PhKgamma;Diap1;AdenoK;Hrb27C;CG4266;CG14322;Stat92E	Cellular Component
actin cytoskeleton (GO:0015629)	2.88342e-05	0.0007593	bt;Moe;Vrp1;Tm1;up;ClC-a;kst;DCTN1-p150	Cellular Component
P granule (GO:0043186)	0.000631849	0.00713087	bru1;PyK;Hrb27C;Tm1;tral	Cellular Component
polysome (GO:0005844)	0.00269972	0.0193889	Rbp6;RpS23;eIF4B	Cellular Component
cytoplasmic ribonucleoprotein granule (GO:0036464)	0.000501514	0.00609532	bru1;PyK;Hrb27C;Tm1;lig;CG11486;tral	Cellular Component
nuclear lumen (GO:0031981)	9.1187e-05	0.00160084	lqf;su(sable);RpS9;msi;RpS11;lola;Papss;CG6084;RpL8;Oda;Npl4;Rbfox1;Rbp6;AdenoK;Hrb27C;Ip259;tim;sm	Cellular Component
cytosolic large ribosomal subunit (GO:0022625)	0.000775616	0.00742281	RpL3;RpL27A;RpLP0;RpL22;RpL8;RpL10Ab	Cellular Component
nucleoplasm (GO:0005654)	6.01184e-05	0.00118734	Rbfox1;Rbp6;su(sable);msi;AdenoK;Hrb27C;sm;lola;Papss;CG6084;Oda;Npl4	Cellular Component
autophagosome (GO:0005776)	0.00246797	0.0185685	lqf;Pex23;DOR;Rack1	Cellular Component
ribosome (GO:0005840)	0.00137675	0.0114488	RpS23;RpS9;RpL27A;RpLP0;RpL22;RpL8	Cellular Component
nuclear chromosome (GO:0000228)	0.000798656	0.00742281	RpS9;RpS11;tim;sls;RpL8	Cellular Component
septate junction (GO:0005918)	0.00309455	0.0212582	sdt;nrv2;cora;Atpalpha	Cellular Component
endoplasmic reticulum exit site (GO:0070971)	0.00837558	0.0490127	Sec16;Sar1	Cellular Component
large ribosomal subunit (GO:0015934)	0.000921078	0.00808502	RpL3;RpL27A;RpLP0;RpL22;RpL8;RpL10Ab	Cellular Component
integral component of plasma membrane (GO:0005887)	0.000223309	0.00320753	htl;Tsp42Ee;sas;Elk;Pdfr;nAChRalpha7;AkhR;ClC-a;Tret1-1;CG6125;para;fwe;kek5;dpr17;CG34396;sdk;kug;CG12344;PMCA	Cellular Component
cytoplasmic vesicle (GO:0031410)	0.00441194	0.0290399	spri;stac;apolpp;CG8176;Rho1	Cellular Component
phosphotransferase activity, phosphate group as acceptor (GO:0016776)	0.000255962	0.0164328	sdt;l(1)G0196;Adk2;Adk1	Molecular Function
mRNA binding (GO:0003729)	5.3877e-07	0.000172945	eIF4B;bru1;msi;ps;fus;Pcf11;Syp;CG7879;Rbfox1;Hrb98DE;Hrb27C;CG4266;Unr;sm;CG34354;bol	Molecular Function
actin binding (GO:0003779)	1.20092e-06	0.000192748	bt;Moe;aru;didum;Vrp1;alpha-Catr;Tm1;beta-Spec;sls;kst;shot;Dys	Molecular Function
purine ribonucleoside triphosphate binding (GO:0035639)	4.86588e-05	0.00390487	CG4078;l(1)G0196;didum;Pu;Rab26;Sar1;Miro;RhoBTB;Rho1	Molecular Function
RNA binding (GO:0003723)	4.19239e-05	0.00390487	su(sable);eIF4B;RpS9;bru1;msi;ps;fus;Pcf11;Syp;RpL10Ab;CG7879;Rbfox1;Hrb98DE;Rbp6;Hrb27C;CG4266;sm;CG17454;CG34354;bol	Molecular Function
cation transmembrane transporter activity (GO:0008324)	0.000328613	0.0175808	nrv2;para;unc80;Atpalpha;PMCA	Molecular Function
mRNA 3'-UTR binding (GO:0003730)	0.000558979	0.0187732	Rbfox1;bru1;Hrb27C;Unr;bol	Molecular Function
purine ribonucleoside binding (GO:0032550)	0.000488882	0.0187732	Pu;Rab26;Sar1;Miro;RhoBTB;Rho1	Molecular Function
phosphotransferase activity, alcohol group as acceptor (GO:0016773)	0.000584834	0.0187732	fbl;Pkn;CG8080;AdenoK;PyK;CG31140;Eip63E;Galk;Papss;Gk2	Molecular Function
GTP binding (GO:0005525)	0.000488882	0.0187732	Pu;Rab26;Sar1;Miro;RhoBTB;Rho1	Molecular Function
guanyl ribonucleotide binding (GO:0032561)	0.000709892	0.0207159	Pu;Rab26;Sar1;Miro;RhoBTB;Rho1	Molecular Function
protein kinase binding (GO:0019901)	0.00118117	0.0315963	htl;spri;Tm1;Rack1;RhoBTB;Rho1;GlyS	Molecular Function
nucleotide kinase activity (GO:0019201)	0.00143496	0.0346263	sdt;Adk2;Adk1	Molecular Function
kinase activity (GO:0016301)	0.00151018	0.0346263	fbl;Pkn;CG8080;CG31140;l(1)G0196;Eip63E;Galk;Papss;Gk2	Molecular Function
flavin adenine dinucleotide binding (GO:0050660)	0.00170041	0.0363888	CG14997;Cpr;CG5946;CG17544	Molecular Function
small GTPase binding (GO:0031267)	0.00222289	0.0445967	spri;cno;Sec16	Molecular Function
Glycolysis / Gluconeogenesis	0.000400746	0.0104194	PyK;Pfk;fbp;CG7059;Aldh-III;CG2767	KEGG
Glycerolipid metabolism	0.000893405	0.0174214	CG31140;CG6084;Lpin;CG2767;Gk2	KEGG
Alanine, aspartate and glutamate metabolism	0.00170041	0.0247693	Gfat1;CG9674;Gdh;GLS	KEGG
Folate biosynthesis	0.00560595	0.0485849	Pu;ple;CG6084;Mocs1	KEGG
Nicotinate and nicotinamide metabolism	0.00222289	0.0247693	CG8080;CG16758;CG32549	KEGG
Starch and sucrose metabolism	0.00276915	0.0269992	Treh;CG9485;GlyS;UGP	KEGG
Purine metabolism	1.15761e-05	0.000902936	CG6767;AMPdeam;AdenoK;PyK;CG16758;Adk2;Adk1;CG32549;Adgf-A2;Papss	KEGG
mRNA surveillance pathway	0.00198706	0.0247693	Rbp6;msi;wdb;Pcf11;Hrb27C;wrd	KEGG
Endocytosis	0.000338553	0.0104194	shrb;lqf;htl;Eps-15;Vrp1;siz;ArfGAP1;Rho1;Snx6	KEGG
